# Supplementary material for: Cross-species examination of X-chromosome inactivation highlights domains of escape from silencing
Source: Epigenetics Chromatin. 2021 Feb 17;14:12. doi: 10.1186/s13072-021-00386-8 (PMC7890635; doi:10.1186/s13072-021-00386-8)
Supplement: Supplementary file 3 — Additional file 3: Table S2. Individual XCI status calls per dataset. Each sheet is a separate dataset analyzed. [file 13072_2021_386_MOESM3_ESM.xlsx]

## Sheet: Human.XiXaExpression
	CEMT25	CEMT28	CEMT30	CEMT41	CEMT43	CEMT5	CEMT7	CEMT8	CEMT9	overallCalls
2020-09-06	NA	NA	NA	NA	NA	NA	NA	NA	NA	NA
5S_rRNA	NA	NA	NA	NA	NA	NA	NA	NA	NA	NA
7SK	NA	NA	NA	NA	NA	NA	NA	NA	NA	NA
AB062081	NA	NA	NA	NA	NA	NA	NA	NA	NA	NA
ABCB7	NA	NA	NA	NA	NA	subject	NA	NA	NA	subject
ABCD1	NA	subject	subject	subject	escape	subject	subject	NA	subject	subject
ACE2	NA	NA	NA	NA	NA	NA	NA	NA	NA	NA
ACOT9	subject	subject	subject	NA	NA	subject	subject	subject	subject	subject
ACRC	NA	NA	NA	NA	NA	NA	NA	NA	NA	NA
ACSL4	NA	NA	NA	NA	NA	subject	NA	NA	NA	subject
ACTRT1	NA	NA	NA	NA	NA	NA	NA	NA	NA	NA
AF070581	NA	NA	NA	NA	NA	NA	NA	NA	NA	NA
AFF2	NA	NA	NA	NA	NA	NA	NA	NA	NA	NA
AGTR2	NA	NA	NA	NA	NA	NA	NA	NA	NA	NA
AIFM1	NA	NA	subject	subject	NA	subject	NA	NA	NA	subject
AK000470	NA	NA	NA	NA	NA	NA	NA	NA	subject	subject
AK026512	NA	NA	NA	NA	NA	NA	NA	NA	NA	NA
AK054921	NA	NA	NA	NA	NA	NA	NA	NA	NA	NA
AK055694	NA	NA	NA	NA	NA	NA	NA	NA	NA	NA
AK056105	NA	NA	NA	NA	NA	NA	NA	NA	NA	NA
AK056524	NA	NA	NA	NA	NA	NA	NA	NA	NA	NA
AK057304	NA	NA	NA	NA	NA	NA	NA	NA	NA	NA
AK057519	NA	NA	NA	NA	NA	NA	NA	NA	NA	NA
AK090973	NA	NA	NA	NA	NA	NA	NA	NA	NA	NA
AK094280	NA	NA	NA	NA	NA	NA	NA	NA	NA	NA
AK095439	NA	NA	NA	NA	NA	NA	NA	NA	NA	NA
AK096379	NA	NA	NA	NA	NA	NA	NA	NA	NA	NA
AK097803	NA	NA	NA	NA	NA	NA	NA	NA	NA	NA
AK098783	NA	NA	NA	NA	NA	NA	NA	NA	NA	NA
AK123758	NA	NA	NA	NA	NA	NA	NA	NA	NA	NA
AK123976	NA	NA	NA	NA	NA	NA	NA	NA	NA	NA
AK125288	NA	NA	NA	NA	NA	NA	NA	NA	NA	NA
AK125301	NA	subject	subject	NA	NA	NA	NA	NA	NA	subject
AK127380	NA	NA	NA	NA	NA	NA	NA	NA	NA	NA
AK127697	NA	NA	NA	NA	NA	NA	NA	NA	NA	NA
AK130294	NA	NA	NA	NA	NA	NA	subject	NA	NA	subject
AK307233	NA	NA	NA	NA	NA	NA	NA	NA	NA	NA
AK310094	NA	NA	NA	NA	NA	NA	NA	NA	NA	NA
AK311342	NA	NA	NA	NA	NA	NA	NA	NA	NA	NA
AKAP14	NA	NA	NA	NA	NA	NA	NA	NA	NA	NA
AKAP17A	escape	escape	escape	escape	escape	escape	escape	escape	escape	escape
AKAP4	NA	NA	NA	NA	NA	NA	NA	NA	NA	NA
ALAS2	NA	NA	NA	NA	NA	NA	NA	NA	NA	NA
ALG13	subject	NA	subject	NA	NA	subject	subject	NA	NA	subject
AMELX	NA	NA	NA	NA	NA	NA	NA	NA	NA	NA
AMMECR1	subject	subject	subject	NA	NA	NA	NA	subject	subject	subject
AMOT	NA	NA	NA	NA	escape	NA	NA	NA	NA	NA
AP1S2	NA	escape	NA	NA	subject	NA	NA	NA	NA	escape
APEX2	NA	NA	NA	NA	NA	NA	NA	subject	NA	subject
APLN	NA	NA	NA	NA	NA	NA	NA	NA	NA	NA
APOO	NA	subject	subject	NA	NA	NA	NA	NA	NA	subject
APOOL	NA	NA	subject	subject	NA	subject	NA	subject	subject	subject
AR	NA	NA	NA	subject	subject	NA	NA	NA	NA	subject
ARAF	subject	subject	subject	NA	NA	NA	NA	NA	NA	subject
ARHGAP36	NA	NA	NA	NA	NA	NA	NA	NA	NA	NA
ARHGAP4	subject	subject	NA	NA	escape	NA	NA	NA	NA	subject
ARHGAP6	NA	NA	NA	NA	NA	NA	NA	NA	NA	NA
ARHGEF6	subject	subject	NA	NA	NA	NA	NA	NA	NA	subject
ARHGEF9	NA	NA	subject	NA	NA	subject	NA	NA	subject	subject
ARL13A	NA	NA	NA	NA	NA	NA	NA	NA	NA	NA
ARMCX1	NA	NA	NA	subject	escape	NA	NA	subject	subject	subject
ARMCX2	NA	NA	NA	NA	subject	NA	NA	subject	subject	subject
ARMCX3	NA	NA	subject	subject	escape	subject	NA	NA	NA	subject
ARMCX4	NA	subject	NA	NA	NA	NA	NA	NA	NA	subject
ARMCX5	NA	NA	NA	NA	NA	NA	NA	NA	NA	NA
ARMCX5-GPRASP2	NA	NA	NA	NA	NA	NA	NA	NA	NA	NA
ARMCX6	NA	NA	NA	subject	NA	NA	NA	NA	NA	subject
ARR3	NA	NA	NA	NA	NA	NA	NA	NA	NA	NA
ARSD	subject	subject	NA	NA	escape	NA	NA	subject	subject	subject
ARSE	NA	NA	NA	NA	NA	NA	NA	NA	NA	NA
ARSF	NA	NA	NA	NA	NA	NA	NA	NA	NA	NA
ARSH	NA	NA	NA	NA	NA	NA	NA	NA	NA	NA
ARX	NA	NA	NA	NA	subject	NA	NA	NA	NA	NA
ASB11	NA	NA	NA	NA	NA	NA	NA	NA	NA	NA
ASB12	NA	NA	NA	NA	NA	NA	NA	NA	NA	NA
ASB9	NA	NA	NA	NA	NA	NA	NA	NA	NA	NA
ASMT	NA	NA	NA	NA	NA	NA	NA	NA	NA	NA
ASMTL	escape	escape	escape	escape	escape	escape	escape	escape	escape	escape
ASMTL-AS1	escape	escape	NA	escape	NA	escape	escape	NA	NA	escape
ATG4A	NA	NA	NA	NA	NA	NA	NA	NA	NA	NA
ATP11C	NA	NA	subject	subject	NA	NA	NA	NA	NA	subject
ATP1B4	NA	NA	NA	NA	NA	NA	NA	NA	NA	NA
ATP2B3	NA	NA	NA	NA	subject	NA	NA	NA	NA	NA
ATP6AP1	NA	NA	NA	NA	subject	NA	NA	NA	NA	NA
ATP6AP2	NA	subject	NA	NA	subject	NA	NA	NA	NA	subject
ATP7A	NA	subject	NA	NA	escape	NA	subject	NA	NA	subject
ATRX	subject	subject	subject	subject	subject	subject	subject	subject	subject	subject
ATXN3L	NA	NA	NA	NA	NA	NA	NA	NA	NA	NA
AVPR2	NA	NA	NA	NA	NA	escape	NA	NA	NA	escape
AWAT1	NA	NA	NA	NA	NA	NA	NA	NA	NA	NA
AWAT2	NA	NA	NA	NA	NA	NA	NA	NA	NA	NA
AX746622	escape	NA	NA	NA	NA	escape	NA	NA	NA	escape
AX747333	NA	NA	NA	NA	NA	NA	NA	NA	NA	NA
AX748273	NA	NA	NA	subject	NA	NA	NA	NA	NA	subject
AX748371	NA	NA	NA	NA	NA	NA	NA	NA	NA	NA
AY660577	NA	NA	NA	NA	NA	NA	NA	NA	NA	NA
AY660578	NA	NA	NA	NA	NA	NA	NA	NA	NA	NA
AY927613	NA	NA	NA	NA	NA	NA	NA	NA	NA	NA
BC009467	NA	NA	NA	NA	NA	NA	NA	NA	NA	NA
BC015977	NA	NA	NA	NA	NA	NA	NA	NA	NA	NA
BC018767	NA	NA	NA	NA	NA	NA	NA	NA	NA	NA
BC021816	NA	NA	NA	NA	NA	NA	NA	NA	NA	NA
BC024027	NA	NA	NA	NA	NA	NA	NA	NA	NA	NA
BC028211	NA	NA	NA	NA	NA	NA	NA	NA	NA	NA
BC029787	NA	NA	NA	NA	NA	NA	NA	NA	NA	NA
BC030761	NA	NA	NA	NA	NA	NA	NA	NA	NA	NA
BC039399	NA	NA	NA	NA	NA	NA	NA	NA	NA	NA
BC042039	NA	NA	NA	NA	NA	NA	NA	NA	NA	NA
BC043223	NA	NA	NA	NA	NA	NA	NA	NA	NA	NA
BC046187	NA	NA	NA	NA	NA	NA	NA	NA	NA	NA
BC061642	NA	NA	NA	NA	NA	NA	NA	NA	NA	NA
BC067907	NA	NA	NA	NA	NA	NA	NA	NA	NA	NA
BC070370	NA	NA	NA	NA	NA	NA	NA	NA	NA	NA
BC080535	NA	NA	NA	NA	NA	NA	NA	NA	NA	NA
BC094793	NA	NA	NA	NA	NA	NA	NA	NA	NA	NA
BC132858	NA	NA	NA	NA	NA	NA	NA	NA	NA	NA
BC137157	NA	NA	NA	NA	NA	NA	NA	NA	NA	NA
BCAP31	NA	NA	NA	NA	NA	NA	NA	NA	NA	NA
BCOR	subject	escape	NA	subject	NA	escape	subject	subject	subject	subject
BCORL1	NA	subject	subject	NA	subject	NA	NA	subject	subject	subject
BCYRN1	NA	NA	NA	NA	NA	NA	NA	NA	NA	NA
BEND2	NA	NA	NA	NA	NA	NA	NA	NA	NA	NA
BEX1	NA	NA	NA	subject	escape	NA	NA	NA	NA	subject
BEX2	NA	subject	subject	subject	subject	NA	NA	subject	subject	subject
BEX4	NA	subject	NA	subject	subject	NA	NA	subject	subject	subject
BEX5	NA	NA	NA	NA	NA	NA	NA	NA	NA	NA
BGN	NA	NA	NA	NA	escape	NA	subject	NA	NA	subject
BHLHB9	NA	NA	NA	NA	NA	NA	NA	NA	NA	NA
BMP15	NA	NA	NA	NA	NA	NA	NA	NA	NA	NA
BMX	NA	NA	NA	NA	NA	NA	NA	NA	NA	NA
BRCC3	NA	subject	subject	NA	NA	NA	NA	NA	NA	subject
BRS3	NA	NA	NA	NA	NA	NA	NA	NA	NA	NA
BRWD3	subject	subject	subject	subject	subject	subject	subject	subject	subject	subject
BTK	subject	subject	subject	NA	subject	subject	NA	NA	NA	subject
C1GALT1C1	subject	subject	NA	subject	NA	NA	NA	subject	subject	subject
CA5B	NA	escape	escape	escape	NA	NA	NA	escape	NA	escape
CA5BP1	NA	escape	NA	NA	NA	NA	escape	escape	escape	escape
CACNA1F	NA	NA	NA	NA	NA	NA	NA	NA	NA	NA
CAPN6	NA	NA	NA	NA	NA	NA	NA	NA	NA	NA
CASK	subject	subject	NA	NA	NA	NA	subject	NA	NA	subject
CCDC120	NA	NA	NA	NA	NA	NA	subject	subject	subject	subject
CCDC160	NA	NA	NA	NA	NA	NA	NA	NA	NA	NA
CCDC22	NA	NA	NA	subject	NA	NA	subject	subject	subject	subject
CCNB3	NA	NA	NA	NA	NA	NA	NA	NA	NA	NA
CD40LG	NA	NA	NA	NA	NA	NA	NA	NA	NA	NA
CD99	escape	escape	escape	NA	escape	escape	escape	escape	escape	escape
CD99L2	subject	subject	subject	subject	escape	subject	subject	subject	subject	subject
CD99P1	escape	escape	escape	escape	NA	escape	escape	escape	escape	escape
CDK16	NA	subject	NA	NA	NA	NA	NA	subject	subject	subject
CDKL5	NA	NA	NA	NA	NA	NA	NA	NA	NA	NA
CDR1	NA	NA	NA	NA	NA	NA	NA	NA	NA	NA
CDX4	NA	NA	NA	NA	NA	NA	NA	NA	NA	NA
CENPI	NA	NA	NA	NA	NA	NA	NA	NA	NA	NA
CENPVL1	NA	NA	NA	NA	NA	NA	NA	NA	NA	NA
CETN2	NA	NA	NA	NA	NA	NA	NA	NA	NA	NA
CFP	NA	NA	escape	NA	NA	NA	NA	NA	NA	escape
CHIC1	NA	subject	NA	NA	subject	NA	NA	NA	NA	subject
CHM	NA	NA	subject	NA	NA	NA	escape	subject	subject	subject
CHRDL1	NA	NA	NA	NA	escape	NA	NA	NA	NA	NA
CHST7	NA	NA	NA	NA	NA	NA	NA	NA	NA	NA
CITED1	NA	NA	NA	NA	NA	NA	NA	NA	NA	NA
CLCN4	subject	subject	subject	subject	subject	subject	subject	NA	NA	subject
CLCN5	NA	NA	NA	NA	NA	NA	NA	NA	NA	NA
CLDN2	NA	NA	NA	NA	NA	NA	NA	NA	NA	NA
CLIC2	NA	NA	NA	NA	NA	NA	NA	NA	NA	NA
CNGA2	NA	NA	NA	NA	NA	NA	NA	NA	NA	NA
CNKSR2	subject	subject	NA	NA	NA	discordant within sample	NA	NA	NA	subject
COL4A5	NA	NA	NA	NA	NA	NA	subject	subject	subject	subject
COL4A6	NA	NA	NA	NA	NA	NA	subject	subject	subject	subject
COX7B	NA	NA	NA	NA	NA	NA	NA	NA	NA	NA
CPXCR1	NA	NA	NA	NA	NA	NA	NA	NA	NA	NA
CR627394	NA	NA	NA	subject	NA	NA	NA	NA	NA	subject
CRLF2	NA	NA	NA	NA	NA	NA	NA	NA	NA	NA
CS706497	NA	NA	NA	NA	NA	NA	NA	NA	NA	NA
CSAG1	NA	NA	NA	NA	NA	NA	NA	NA	NA	NA
CSAG2	NA	NA	NA	NA	NA	NA	NA	NA	NA	NA
CSAG3	NA	NA	NA	NA	NA	NA	NA	NA	NA	NA
CSF2RA	NA	NA	NA	NA	escape	NA	NA	NA	NA	NA
CSTF2	NA	NA	NA	NA	NA	NA	NA	NA	NA	NA
CT45A1	NA	NA	NA	NA	NA	NA	NA	NA	NA	NA
CT45A2	NA	NA	NA	NA	NA	NA	NA	NA	NA	NA
CT45A3	NA	NA	NA	NA	NA	NA	NA	NA	NA	NA
CT45A4	NA	NA	NA	NA	NA	NA	NA	NA	NA	NA
CT45A5	NA	NA	NA	NA	NA	NA	NA	NA	NA	NA
CT45A6	NA	NA	NA	NA	NA	NA	NA	NA	NA	NA
CT47A1	NA	NA	NA	NA	NA	NA	NA	NA	NA	NA
CT47A11	NA	NA	NA	NA	NA	NA	NA	NA	NA	NA
CT47A6	NA	NA	NA	NA	NA	NA	NA	NA	NA	NA
CT47A7	NA	NA	NA	NA	NA	NA	NA	NA	NA	NA
CT47B1	NA	NA	NA	NA	NA	NA	NA	NA	NA	NA
CTAG1A	NA	NA	NA	NA	NA	NA	NA	NA	NA	NA
CTAG2	NA	NA	NA	NA	NA	NA	NA	NA	NA	NA
CTPS2	NA	subject	subject	subject	NA	subject	subject	NA	NA	subject
CUL4B	NA	NA	NA	NA	NA	NA	NA	NA	NA	NA
CXCR3	NA	NA	NA	NA	NA	NA	NA	NA	NA	NA
CXorf1	NA	NA	NA	NA	NA	NA	NA	NA	NA	NA
CXorf21	discordant within sample	escape	NA	NA	escape	NA	NA	NA	NA	escape
CXorf22	NA	NA	NA	NA	NA	NA	NA	NA	NA	NA
CXorf23	NA	NA	NA	NA	NA	NA	NA	NA	NA	NA
CXorf26	NA	NA	NA	NA	NA	NA	NA	NA	NA	NA
CXorf27	NA	NA	NA	NA	NA	NA	NA	NA	NA	NA
CXorf28	NA	NA	NA	NA	NA	NA	NA	NA	NA	NA
CXorf30	NA	NA	NA	NA	NA	NA	NA	NA	NA	NA
CXorf36	NA	NA	NA	escape	escape	NA	NA	NA	NA	escape
CXorf38	subject	escape	NA	NA	escape	escape	subject	NA	NA	VE
CXorf40A	NA	NA	subject	NA	NA	NA	NA	NA	NA	subject
CXorf40B	NA	NA	NA	NA	NA	NA	NA	NA	NA	NA
CXorf41	NA	NA	NA	NA	NA	NA	NA	NA	NA	NA
CXorf48	NA	NA	NA	NA	NA	NA	NA	NA	NA	NA
CXorf49	NA	NA	NA	NA	NA	NA	NA	NA	NA	NA
CXorf51B	NA	NA	NA	NA	NA	NA	NA	NA	NA	NA
CXorf56	NA	NA	subject	subject	subject	subject	subject	subject	subject	subject
CXorf57	NA	NA	NA	NA	NA	NA	NA	NA	NA	NA
CXorf58	NA	NA	NA	NA	NA	NA	NA	NA	NA	NA
CXorf59	NA	NA	NA	NA	NA	NA	NA	NA	NA	NA
CXorf61	NA	NA	NA	NA	NA	NA	NA	NA	NA	NA
CXorf64	NA	NA	NA	NA	NA	NA	NA	NA	NA	NA
CXorf65	NA	NA	NA	NA	NA	escape	NA	NA	NA	escape
CXorf66	NA	NA	NA	NA	NA	NA	NA	NA	NA	NA
CXorf68	NA	NA	NA	NA	NA	NA	NA	NA	NA	NA
CXorf69	NA	NA	NA	NA	NA	NA	NA	NA	NA	NA
CXXC1P1	NA	NA	NA	NA	NA	NA	NA	NA	NA	NA
CYBB	NA	NA	NA	NA	NA	NA	NA	NA	NA	NA
CYLC1	NA	NA	NA	NA	NA	NA	NA	NA	NA	NA
CYSLTR1	NA	subject	NA	NA	NA	subject	NA	NA	NA	subject
DACH2	NA	NA	NA	subject	NA	NA	NA	NA	NA	subject
DCAF12L1	NA	NA	NA	NA	NA	NA	NA	NA	NA	NA
DCAF12L2	NA	NA	NA	NA	NA	NA	NA	NA	NA	NA
DCAF8L1	NA	NA	NA	NA	NA	NA	NA	NA	NA	NA
DCAF8L2	NA	NA	NA	NA	NA	NA	NA	NA	NA	NA
DCX	NA	NA	NA	NA	NA	NA	NA	NA	NA	NA
DD413549	NA	NA	NA	NA	NA	NA	NA	NA	NA	NA
DD413682	NA	NA	NA	NA	NA	NA	NA	NA	NA	NA
DDX11Lfamilymember	NA	NA	NA	NA	NA	NA	NA	NA	NA	NA
DDX26B	NA	subject	NA	subject	NA	NA	subject	subject	subject	subject
DDX3X	NA	escape	escape	escape	escape	escape	discordant within sample	escape	escape	escape
DDX53	NA	NA	NA	NA	NA	NA	NA	NA	NA	NA
DGAT2L6	NA	NA	NA	NA	NA	NA	NA	NA	NA	NA
DGKK	NA	NA	NA	NA	NA	NA	NA	NA	NA	NA
DHRSX	escape	escape	escape	escape	NA	NA	escape	escape	escape	escape
DIAPH2	NA	NA	NA	NA	NA	NA	NA	subject	subject	subject
DKC1	NA	subject	subject	NA	NA	subject	NA	NA	NA	subject
DKFZp451F083	NA	NA	subject	NA	NA	NA	NA	NA	NA	subject
DKFZp686D0853	NA	NA	NA	NA	NA	NA	NA	NA	NA	NA
DL490658	NA	NA	NA	NA	NA	NA	NA	NA	NA	NA
DLG3	NA	subject	subject	NA	subject	escape	NA	subject	subject	subject
DM119504	NA	NA	NA	NA	NA	NA	NA	NA	NA	NA
DM119510	NA	NA	NA	NA	NA	NA	NA	NA	NA	NA
DMD	NA	NA	subject	NA	escape	subject	NA	subject	subject	subject
DMRTC1	NA	NA	NA	NA	NA	NA	NA	NA	NA	NA
DMRTC1B	NA	NA	NA	NA	NA	NA	NA	NA	NA	NA
DNASE1L1	NA	NA	NA	NA	escape	NA	escape	subject	subject	VE
DOCK11	subject	subject	subject	subject	NA	subject	subject	subject	subject	subject
DQ570500	NA	NA	NA	NA	NA	NA	NA	NA	NA	NA
DQ570720	NA	NA	NA	NA	NA	NA	NA	NA	NA	NA
DQ574810	NA	NA	NA	NA	NA	NA	NA	NA	NA	NA
DQ576039	NA	NA	NA	NA	NA	NA	NA	NA	NA	NA
DQ579129	NA	NA	NA	NA	NA	NA	NA	NA	NA	NA
DQ580189	NA	NA	NA	NA	NA	NA	NA	NA	NA	NA
DQ580770	NA	NA	NA	NA	NA	NA	NA	NA	NA	NA
DQ590295	NA	NA	NA	NA	NA	NA	NA	NA	NA	NA
DQ594696	NA	NA	NA	NA	NA	NA	NA	NA	NA	NA
DQ595787	NA	NA	NA	NA	NA	NA	NA	NA	NA	NA
DQ596633	NA	NA	NA	NA	NA	NA	NA	NA	NA	NA
DQ597811	NA	NA	NA	NA	NA	NA	NA	NA	NA	NA
DRP2	NA	NA	NA	NA	NA	NA	NA	NA	NA	NA
DUSP21	NA	NA	NA	NA	NA	NA	NA	NA	NA	NA
DUSP9	NA	NA	NA	NA	NA	NA	NA	NA	NA	NA
DYNLT3	NA	NA	subject	NA	escape	subject	subject	subject	subject	subject
EBP	NA	NA	NA	NA	subject	NA	NA	NA	NA	NA
EDA	NA	NA	NA	NA	subject	NA	NA	NA	NA	NA
EDA2R	NA	NA	NA	NA	NA	NA	NA	subject	subject	subject
EFHC2	NA	NA	NA	NA	NA	NA	NA	NA	NA	NA
EFNB1	NA	NA	NA	escape	subject	NA	NA	subject	NA	VE
EGFL6	NA	NA	NA	NA	NA	NA	NA	NA	NA	NA
EIF1AX	NA	NA	NA	subject	NA	NA	escape	escape	escape	escape
EIF2S3	escape	escape	escape	NA	escape	NA	NA	subject	subject	VE
ELF4	subject	NA	subject	NA	NA	subject	subject	subject	subject	subject
ELK1	NA	NA	NA	NA	NA	NA	NA	NA	NA	NA
EMD	NA	subject	subject	NA	subject	NA	NA	NA	NA	subject
ENOX2	NA	NA	NA	NA	NA	NA	NA	NA	NA	NA
ERAS	NA	NA	NA	NA	NA	NA	NA	NA	NA	NA
ERCC6L	NA	NA	NA	NA	NA	NA	NA	NA	NA	NA
ESX1	NA	NA	NA	NA	NA	NA	NA	NA	NA	NA
F8	NA	NA	NA	NA	escape	NA	subject	NA	NA	subject
F8A3	NA	NA	NA	NA	NA	NA	NA	NA	NA	NA
F9	NA	NA	NA	NA	NA	NA	NA	NA	NA	NA
FAAH2	NA	NA	NA	NA	NA	NA	NA	NA	NA	NA
FAM104B	NA	NA	NA	NA	NA	subject	NA	subject	subject	subject
FAM120C	subject	subject	NA	escape	NA	subject	NA	NA	NA	subject
FAM122B	NA	NA	NA	NA	NA	NA	NA	NA	NA	NA
FAM122C	NA	subject	NA	NA	NA	NA	NA	NA	NA	subject
FAM123B	NA	NA	NA	NA	NA	NA	NA	NA	NA	NA
FAM127A	NA	NA	NA	NA	NA	NA	NA	NA	NA	NA
FAM127B	NA	NA	NA	subject	NA	subject	subject	NA	NA	subject
FAM127C	NA	NA	NA	subject	escape	NA	subject	subject	subject	subject
FAM133A	NA	NA	NA	NA	NA	NA	NA	NA	NA	NA
FAM155B	NA	NA	NA	subject	subject	NA	subject	subject	subject	subject
FAM156A	NA	NA	NA	NA	NA	NA	NA	NA	NA	NA
FAM156B	NA	NA	NA	NA	NA	NA	NA	NA	NA	NA
FAM199X	subject	NA	subject	subject	escape	subject	subject	NA	NA	subject
FAM3A	subject	subject	subject	NA	subject	subject	subject	NA	NA	subject
FAM45A	NA	NA	NA	NA	NA	NA	NA	NA	NA	NA
FAM46D	NA	NA	NA	NA	NA	NA	NA	NA	NA	NA
FAM47A	NA	NA	NA	NA	NA	NA	NA	NA	NA	NA
FAM47B	NA	NA	NA	NA	NA	NA	NA	NA	NA	NA
FAM47C	NA	NA	NA	NA	NA	NA	NA	NA	NA	NA
FAM48B1	NA	NA	NA	NA	NA	NA	NA	NA	NA	NA
FAM48B2	NA	NA	NA	NA	NA	NA	NA	NA	NA	NA
FAM50A	NA	NA	NA	NA	subject	NA	NA	NA	NA	NA
FAM58A	NA	NA	NA	NA	NA	NA	NA	NA	NA	NA
FAM70A	NA	NA	NA	NA	NA	NA	NA	NA	NA	NA
FAM9A	NA	NA	NA	NA	NA	NA	NA	NA	NA	NA
FAM9B	NA	NA	NA	NA	NA	NA	NA	NA	NA	NA
FAM9C	NA	NA	NA	NA	NA	NA	NA	NA	NA	NA
FANCB	NA	NA	NA	NA	NA	NA	NA	NA	NA	NA
FATE1	NA	NA	NA	NA	NA	NA	NA	NA	NA	NA
FGD1	NA	NA	subject	NA	NA	NA	NA	subject	subject	subject
FGF13	NA	NA	NA	NA	NA	NA	NA	NA	NA	NA
FGF16	NA	NA	NA	NA	NA	NA	NA	NA	NA	NA
FHL1	NA	NA	NA	subject	NA	NA	subject	subject	subject	subject
FIGF	NA	NA	NA	NA	NA	NA	NA	NA	NA	NA
FLJ44635	NA	NA	NA	NA	NA	NA	NA	NA	NA	NA
FLNA	NA	NA	NA	NA	NA	NA	NA	NA	NA	NA
FMR1	subject	NA	subject	subject	subject	NA	subject	subject	subject	subject
FMR1-AS1	NA	NA	NA	NA	NA	NA	NA	NA	NA	NA
FMR1NB	NA	NA	NA	NA	NA	NA	NA	NA	NA	NA
FOXO4	NA	NA	NA	NA	NA	NA	NA	NA	NA	NA
FOXP3	NA	NA	NA	NA	NA	NA	NA	NA	NA	NA
FOXR2	NA	NA	NA	NA	NA	NA	NA	NA	NA	NA
FRMD7	NA	NA	NA	NA	NA	NA	NA	NA	NA	NA
FRMD8P1	NA	NA	NA	NA	NA	NA	NA	NA	NA	NA
FRMPD4	NA	NA	NA	NA	NA	NA	NA	NA	NA	NA
FTHL17	NA	NA	NA	NA	NA	NA	NA	NA	NA	NA
FTSJ1	NA	NA	NA	NA	NA	subject	NA	subject	subject	subject
FTX	NA	subject	NA	NA	escape	NA	subject	NA	NA	subject
FUNDC1	NA	escape	NA	NA	NA	NA	NA	subject	subject	VE
FUNDC2	NA	NA	subject	NA	NA	NA	NA	NA	NA	subject
G6PD	NA	NA	subject	NA	NA	discordant within sample	NA	NA	NA	subject
GAB3	NA	subject	subject	NA	escape	escape	subject	NA	NA	subject
GABRA3	NA	NA	NA	NA	NA	NA	NA	NA	NA	NA
GABRE	NA	NA	NA	NA	NA	NA	NA	subject	subject	subject
GABRQ	NA	NA	NA	NA	NA	NA	NA	NA	NA	NA
GAGE1	NA	NA	NA	NA	NA	NA	NA	NA	NA	NA
GAGE10	NA	NA	NA	NA	NA	NA	NA	NA	NA	NA
GAGE12B	NA	NA	NA	NA	NA	NA	NA	NA	NA	NA
GAGE12D	NA	NA	NA	NA	NA	NA	NA	NA	NA	NA
GAGE12E	NA	NA	NA	NA	NA	NA	NA	NA	NA	NA
GAGE12F	NA	NA	NA	NA	NA	NA	NA	NA	NA	NA
GAGE12I	NA	NA	NA	NA	NA	NA	NA	NA	NA	NA
GAGE12J	NA	NA	NA	NA	NA	NA	NA	NA	NA	NA
GAGE13	NA	NA	NA	NA	NA	NA	NA	NA	NA	NA
GAGE2A	NA	NA	NA	NA	NA	NA	NA	NA	NA	NA
GAGE2B	NA	NA	NA	NA	NA	NA	NA	NA	NA	NA
GAGE2C	NA	NA	NA	NA	NA	NA	NA	NA	NA	NA
GAGE2D	NA	NA	NA	NA	NA	NA	NA	NA	NA	NA
GAGE2E	NA	NA	NA	NA	NA	NA	NA	NA	NA	NA
GAGE4	NA	NA	NA	NA	NA	NA	NA	NA	NA	NA
GAGE7	NA	NA	NA	NA	NA	NA	NA	NA	NA	NA
GAGE8	NA	NA	NA	NA	NA	NA	NA	NA	NA	NA
GATA1	NA	NA	NA	NA	NA	NA	NA	NA	NA	NA
GDI1	subject	NA	NA	NA	subject	NA	subject	NA	NA	subject
GDPD2	NA	NA	NA	NA	NA	NA	NA	NA	NA	NA
GEMIN8	NA	NA	NA	NA	NA	NA	NA	NA	NA	NA
GJB1	NA	NA	NA	NA	NA	NA	NA	NA	NA	NA
GK	NA	subject	subject	subject	escape	NA	NA	NA	NA	subject
GLA	NA	NA	NA	NA	NA	NA	NA	subject	subject	subject
GLOD5	NA	NA	NA	NA	NA	NA	NA	NA	NA	NA
GLRA2	NA	NA	NA	NA	NA	NA	NA	NA	NA	NA
GLRA4	NA	NA	NA	NA	NA	NA	NA	NA	NA	NA
GLUD2	NA	NA	NA	NA	NA	NA	NA	NA	NA	NA
GNL3L	subject	NA	escape	subject	NA	subject	NA	subject	subject	subject
GPC3	NA	NA	NA	NA	NA	NA	NA	NA	NA	NA
GPC4	NA	NA	NA	NA	NA	NA	NA	NA	NA	NA
GPKOW	NA	NA	NA	NA	NA	NA	NA	NA	NA	NA
GPM6B	NA	NA	NA	NA	NA	NA	subject	NA	NA	subject
GPR101	NA	NA	NA	NA	NA	NA	NA	NA	NA	NA
GPR112	NA	NA	NA	NA	NA	NA	NA	NA	NA	NA
GPR119	NA	NA	NA	NA	NA	NA	NA	NA	NA	NA
GPR143	NA	NA	NA	NA	NA	NA	NA	NA	NA	NA
GPR173	NA	NA	NA	NA	NA	NA	NA	NA	NA	NA
GPR174	subject	NA	subject	NA	NA	discordant within sample	NA	NA	NA	subject
GPR34	NA	NA	NA	NA	NA	NA	NA	NA	NA	NA
GPR50	NA	NA	NA	NA	NA	NA	NA	NA	NA	NA
GPR64	NA	NA	NA	NA	NA	NA	NA	NA	NA	NA
GPR82	NA	NA	NA	NA	NA	NA	NA	NA	NA	NA
GPRASP1	subject	NA	NA	NA	NA	subject	NA	NA	NA	subject
GPRASP2	NA	NA	NA	NA	subject	NA	NA	NA	NA	NA
GRIA3	NA	NA	NA	NA	NA	NA	NA	NA	NA	NA
GRIPAP1	subject	subject	subject	subject	escape	NA	subject	subject	subject	subject
GRPR	NA	NA	NA	NA	NA	NA	NA	NA	NA	NA
GSPT2	NA	NA	NA	NA	NA	NA	NA	NA	NA	NA
GTPBP6	escape	discordant within sample	escape	escape	escape	escape	escape	discordant within sample	escape	escape
GUCY2F	NA	NA	NA	NA	NA	NA	NA	NA	NA	NA
GYG2	NA	NA	NA	escape	NA	NA	NA	NA	NA	escape
H2AFB2	NA	NA	NA	NA	NA	NA	NA	NA	NA	NA
H2AFB3	NA	NA	NA	NA	NA	NA	NA	NA	NA	NA
H2BFM	NA	NA	NA	NA	NA	NA	NA	NA	NA	NA
H2BFWT	NA	NA	NA	NA	NA	NA	NA	NA	NA	NA
H2BFXP	NA	NA	NA	NA	NA	NA	NA	NA	NA	NA
HAUS7	NA	NA	NA	NA	subject	subject	NA	NA	NA	subject
HCCS	NA	subject	subject	NA	subject	NA	subject	subject	subject	subject
HCFC1	subject	escape	NA	subject	subject	escape	subject	NA	NA	VE
HDAC6	NA	subject	NA	subject	NA	NA	NA	subject	subject	subject
HDAC8	NA	NA	subject	NA	NA	NA	subject	subject	subject	subject
HDHD1	escape	escape	escape	NA	escape	NA	escape	NA	NA	escape
HDX	NA	NA	NA	NA	NA	NA	subject	NA	NA	subject
HEPH	NA	NA	NA	NA	NA	NA	NA	NA	NA	NA
HMGB3	NA	NA	NA	subject	NA	NA	NA	subject	subject	subject
HMGN5	NA	NA	NA	NA	escape	NA	NA	NA	NA	NA
HNRNPH2	NA	NA	NA	NA	NA	NA	NA	NA	NA	NA
HPRT1	NA	NA	NA	NA	NA	NA	NA	NA	NA	NA
HS6ST2	NA	NA	NA	NA	subject	NA	subject	NA	NA	subject
HSD17B10	NA	NA	NA	NA	NA	NA	NA	NA	NA	NA
HSFX1	NA	NA	NA	NA	NA	NA	NA	NA	NA	NA
HSFX2	NA	NA	NA	NA	NA	NA	NA	NA	NA	NA
HTATSF1	NA	subject	NA	subject	NA	NA	subject	NA	NA	subject
HTR2C	NA	NA	NA	NA	NA	NA	NA	NA	NA	NA
HUWE1	NA	subject	subject	NA	subject	subject	discordant within sample	subject	subject	subject
IDH3G	NA	NA	NA	NA	NA	NA	NA	NA	NA	NA
IDS	subject	subject	subject	subject	escape	NA	subject	subject	subject	subject
IDS2	NA	NA	NA	NA	NA	NA	NA	NA	NA	NA
IGBP1	NA	NA	NA	NA	NA	NA	NA	NA	NA	NA
IGSF1	NA	NA	NA	subject	NA	NA	NA	NA	NA	subject
IKBKG	NA	NA	NA	NA	NA	NA	NA	NA	NA	NA
IL13RA1	subject	NA	NA	subject	NA	NA	NA	subject	subject	subject
IL13RA2	NA	NA	NA	NA	NA	NA	NA	NA	NA	NA
IL1RAPL1	NA	NA	NA	NA	NA	NA	NA	NA	NA	NA
IL1RAPL2	NA	NA	NA	NA	NA	NA	NA	NA	NA	NA
IL2RG	NA	NA	NA	NA	NA	NA	NA	NA	NA	NA
IL3RA	NA	NA	escape	NA	NA	NA	NA	NA	NA	escape
IL9R	NA	NA	NA	NA	NA	subject	NA	NA	NA	subject
INE1	NA	escape	NA	NA	NA	escape	NA	escape	escape	escape
INE2	NA	NA	NA	NA	NA	NA	NA	NA	NA	NA
INGX	NA	NA	NA	NA	NA	NA	NA	NA	NA	NA
IQSEC2	NA	NA	NA	subject	NA	escape	NA	NA	NA	VE
IRAK1	NA	subject	NA	NA	escape	subject	NA	NA	NA	subject
IRES_Cx43	NA	NA	NA	NA	NA	NA	NA	NA	NA	NA
IRS4	NA	NA	NA	NA	NA	NA	NA	NA	NA	NA
ITGB1BP2	NA	NA	NA	NA	NA	NA	NA	NA	NA	NA
ITIH6	NA	NA	NA	NA	NA	NA	NA	NA	NA	NA
ITM2A	subject	NA	NA	subject	NA	escape	NA	NA	NA	VE
JA202335	NA	NA	NA	NA	NA	NA	NA	NA	NA	NA
JA202350	NA	NA	NA	NA	NA	NA	NA	NA	NA	NA
JA202352	NA	NA	NA	NA	NA	NA	NA	NA	NA	NA
JA202363	NA	NA	NA	NA	NA	NA	NA	NA	NA	NA
JA536283	NA	NA	NA	NA	NA	NA	NA	NA	NA	NA
JA611242	NA	NA	NA	NA	NA	NA	NA	NA	NA	NA
JA611288	NA	NA	NA	NA	NA	NA	NA	NA	NA	NA
JPX	NA	NA	NA	NA	NA	NA	subject	NA	NA	subject
KAL1	NA	NA	NA	escape	discordant within sample	NA	NA	NA	NA	escape
KCND1	NA	NA	NA	NA	NA	subject	NA	NA	NA	subject
KCNE1L	NA	NA	NA	NA	NA	NA	NA	NA	NA	NA
KDM5C	NA	escape	NA	subject	NA	NA	NA	NA	NA	VE
KDM6A	escape	escape	NA	escape	NA	escape	escape	escape	escape	escape
KIAA1210	NA	NA	NA	NA	NA	NA	NA	NA	NA	NA
KIAA1817	NA	NA	NA	NA	NA	NA	NA	NA	NA	NA
KIAA2022	NA	NA	NA	NA	NA	NA	NA	NA	NA	NA
KIF4A	NA	NA	NA	NA	NA	NA	NA	NA	NA	NA
KLF8	NA	NA	NA	NA	NA	NA	NA	NA	NA	NA
KLHL13	NA	NA	NA	NA	NA	NA	NA	NA	NA	NA
KLHL15	subject	subject	subject	NA	subject	NA	NA	NA	NA	subject
KLHL34	NA	NA	NA	NA	NA	NA	NA	NA	NA	NA
KLHL4	NA	NA	NA	NA	NA	NA	subject	NA	NA	subject
L1CAM	subject	NA	NA	NA	NA	NA	NA	NA	NA	subject
LAGE3	subject	subject	subject	NA	NA	subject	NA	NA	NA	subject
LAMP2	subject	subject	escape	subject	subject	subject	subject	subject	subject	subject
LANCL3	NA	NA	NA	NA	NA	NA	NA	NA	NA	NA
LAS1L	NA	NA	NA	NA	NA	NA	NA	NA	NA	NA
LDOC1	NA	NA	NA	NA	NA	NA	subject	NA	NA	subject
LHFPL1	NA	NA	NA	NA	NA	NA	NA	NA	NA	NA
LINC00086	NA	NA	NA	NA	NA	NA	NA	NA	NA	NA
LINC00087	NA	NA	NA	NA	NA	NA	NA	NA	NA	NA
LINC00102	NA	NA	NA	NA	NA	NA	NA	NA	NA	NA
LINC00204A	NA	NA	NA	NA	NA	NA	NA	NA	NA	NA
LINC00246B	NA	NA	NA	NA	NA	NA	NA	NA	NA	NA
LL0XNC01-19D8.1	NA	NA	NA	NA	NA	NA	NA	NA	NA	NA
LOC100128420	NA	NA	NA	NA	NA	NA	NA	NA	NA	NA
LOC100129407	NA	NA	NA	NA	NA	NA	NA	NA	NA	NA
LOC100129515	NA	NA	NA	NA	NA	NA	NA	NA	NA	NA
LOC100129520	NA	NA	NA	NA	NA	NA	NA	NA	NA	NA
LOC100129662	NA	NA	NA	NA	NA	NA	NA	NA	NA	NA
LOC100131434	NA	NA	NA	NA	NA	NA	NA	NA	NA	NA
LOC100132163	NA	NA	NA	NA	NA	NA	NA	NA	NA	NA
LOC100132741	NA	NA	NA	NA	NA	NA	NA	NA	NA	NA
LOC100132831	NA	NA	NA	NA	NA	NA	NA	NA	NA	NA
LOC100133123	NA	NA	NA	NA	NA	NA	NA	NA	NA	NA
LOC100133957	NA	NA	NA	NA	NA	NA	NA	NA	NA	NA
LOC100272228	NA	NA	NA	NA	NA	NA	NA	NA	NA	NA
LOC100287765	NA	NA	NA	NA	NA	NA	NA	NA	NA	NA
LOC100288814	NA	NA	NA	NA	NA	NA	NA	NA	NA	NA
LOC100329135	NA	NA	NA	NA	NA	NA	NA	NA	NA	NA
LOC100506757	NA	NA	NA	NA	NA	NA	NA	NA	NA	NA
LOC100507404	NA	NA	NA	NA	NA	NA	NA	NA	NA	NA
LOC100509575	NA	NA	NA	NA	NA	NA	NA	NA	NA	NA
LOC139201	NA	NA	NA	NA	NA	NA	NA	NA	NA	NA
LOC158572	NA	NA	NA	NA	NA	NA	NA	NA	NA	NA
LOC158696	NA	NA	NA	NA	NA	NA	NA	NA	NA	NA
LOC286437	NA	subject	NA	NA	NA	NA	NA	NA	NA	subject
LOC286442	NA	NA	NA	NA	NA	NA	NA	NA	NA	NA
LOC286467	NA	NA	NA	NA	NA	NA	NA	NA	NA	NA
LOC340544	NA	NA	NA	NA	NA	NA	NA	NA	NA	NA
LOC347411	NA	NA	NA	NA	NA	NA	NA	NA	NA	NA
LOC389906	escape	escape	NA	escape	subject	escape	escape	escape	escape	escape
LOC401588	NA	NA	NA	NA	NA	NA	NA	NA	NA	NA
LOC441493	NA	NA	NA	NA	NA	NA	NA	NA	NA	NA
LOC442459	NA	NA	NA	NA	NA	NA	NA	NA	NA	NA
LOC550643	NA	NA	subject	NA	NA	NA	NA	NA	NA	subject
LOC642776	NA	NA	NA	subject	NA	NA	subject	NA	NA	subject
LOC643486	NA	NA	NA	NA	NA	NA	NA	NA	NA	NA
LOC729609	NA	NA	NA	NA	NA	NA	NA	NA	NA	NA
LOC92249	NA	NA	NA	NA	NA	NA	NA	NA	NA	NA
LONRF3	NA	NA	subject	subject	NA	NA	NA	NA	NA	subject
LPAR4	NA	NA	NA	NA	NA	NA	NA	NA	NA	NA
LRCH2	NA	NA	NA	NA	NA	NA	NA	NA	NA	NA
LUZP4	NA	NA	NA	NA	NA	NA	NA	NA	NA	NA
MAGEA1	NA	NA	NA	NA	NA	NA	NA	NA	NA	NA
MAGEA10	NA	NA	NA	NA	NA	NA	NA	NA	NA	NA
MAGEA10-MAGEA5	NA	NA	NA	NA	NA	NA	NA	NA	NA	NA
MAGEA11	NA	NA	NA	NA	NA	NA	NA	NA	NA	NA
MAGEA12	NA	NA	NA	NA	NA	NA	NA	NA	NA	NA
MAGEA2	NA	NA	NA	NA	NA	NA	NA	NA	NA	NA
MAGEA3	NA	NA	NA	NA	NA	NA	NA	NA	NA	NA
MAGEA4	NA	NA	NA	NA	NA	NA	NA	NA	NA	NA
MAGEA5	NA	NA	NA	NA	NA	NA	NA	NA	NA	NA
MAGEA6	NA	NA	NA	NA	NA	NA	NA	NA	NA	NA
MAGEA8	NA	NA	NA	NA	NA	NA	NA	NA	NA	NA
MAGEA9	NA	NA	NA	NA	NA	NA	NA	NA	NA	NA
MAGEA9B	NA	NA	NA	NA	NA	NA	NA	NA	NA	NA
MAGEB1	NA	NA	NA	NA	NA	NA	NA	NA	NA	NA
MAGEB10	NA	NA	NA	NA	NA	NA	NA	NA	NA	NA
MAGEB16	NA	NA	NA	NA	NA	NA	NA	NA	NA	NA
MAGEB18	NA	NA	NA	NA	NA	NA	NA	NA	NA	NA
MAGEB2	NA	NA	NA	NA	NA	NA	NA	NA	NA	NA
MAGEB3	NA	NA	NA	NA	NA	NA	NA	NA	NA	NA
MAGEB4	NA	NA	NA	NA	NA	NA	NA	NA	NA	NA
MAGEB6	NA	NA	NA	NA	NA	NA	NA	NA	NA	NA
MAGEC1	NA	NA	NA	NA	NA	NA	NA	NA	NA	NA
MAGEC2	NA	NA	NA	NA	NA	NA	NA	NA	NA	NA
MAGEC3	NA	NA	NA	NA	NA	NA	NA	NA	NA	NA
MAGED1	NA	NA	NA	NA	subject	NA	subject	NA	NA	subject
MAGED2	subject	subject	NA	subject	NA	NA	subject	subject	subject	subject
MAGED4	NA	NA	NA	NA	NA	NA	NA	NA	NA	NA
MAGED4B	NA	NA	NA	NA	NA	NA	NA	NA	NA	NA
MAGEE1	subject	NA	NA	NA	NA	NA	NA	NA	NA	subject
MAGEE2	NA	NA	NA	NA	NA	NA	NA	NA	NA	NA
MAGEH1	subject	NA	subject	NA	NA	subject	NA	NA	NA	subject
MAGIX	NA	NA	NA	NA	NA	NA	NA	NA	NA	NA
MAGT1	NA	NA	subject	NA	NA	NA	NA	NA	NA	subject
MAMLD1	NA	NA	NA	NA	NA	NA	subject	subject	subject	subject
MAOA	NA	NA	NA	subject	subject	NA	NA	NA	NA	subject
MAOB	NA	NA	NA	NA	NA	NA	NA	NA	NA	NA
MAP3K15	NA	NA	NA	NA	NA	NA	NA	NA	NA	NA
MAP7D2	NA	NA	NA	NA	NA	NA	NA	NA	NA	NA
MAP7D3	NA	NA	NA	subject	NA	subject	NA	subject	subject	subject
MBNL3	subject	subject	NA	NA	subject	subject	subject	subject	subject	subject
MBTPS2	NA	subject	NA	NA	subject	subject	NA	subject	subject	subject
MCART6	NA	NA	NA	NA	NA	NA	NA	NA	NA	NA
MCF2	NA	NA	NA	NA	NA	NA	NA	NA	NA	NA
MCTS1	subject	subject	subject	subject	NA	subject	NA	NA	NA	subject
MECP2	subject	subject	subject	subject	escape	subject	NA	subject	subject	subject
MED12	NA	NA	NA	subject	NA	subject	NA	subject	subject	subject
MED14	subject	escape	NA	NA	discordant within sample	subject	NA	subject	escape	VE
Metazoa_SRP	NA	NA	NA	NA	NA	NA	NA	NA	NA	NA
MGC16121	NA	NA	NA	NA	NA	NA	NA	NA	NA	NA
MID1	NA	NA	NA	NA	NA	NA	NA	NA	NA	NA
MID1IP1	NA	NA	NA	subject	NA	NA	subject	subject	subject	subject
MID2	subject	NA	NA	NA	NA	NA	NA	NA	NA	subject
Mir_105	NA	NA	NA	NA	NA	NA	NA	NA	NA	NA
MIR105-1	NA	NA	NA	NA	NA	NA	NA	NA	NA	NA
MIR105-2	NA	NA	NA	NA	NA	NA	NA	NA	NA	NA
MIR106A	NA	NA	NA	NA	NA	NA	NA	NA	NA	NA
MIR1184-1	NA	NA	NA	NA	NA	NA	NA	NA	NA	NA
MIR1256	NA	NA	NA	NA	NA	NA	NA	NA	NA	NA
MIR1264	NA	NA	NA	NA	NA	NA	NA	NA	NA	NA
MIR1277	NA	NA	NA	NA	NA	NA	NA	NA	NA	NA
MIR1298	NA	NA	NA	NA	NA	NA	NA	NA	NA	NA
Mir_1302	NA	NA	NA	NA	NA	NA	NA	NA	NA	NA
MIR1468	NA	NA	NA	NA	NA	NA	NA	NA	NA	NA
MIR188	NA	NA	NA	NA	NA	NA	NA	NA	NA	NA
MIR18B	NA	NA	NA	NA	NA	NA	NA	NA	NA	NA
MIR1911	NA	NA	NA	NA	NA	NA	NA	NA	NA	NA
MIR1912	NA	NA	NA	NA	NA	NA	NA	NA	NA	NA
MIR19B2	NA	NA	NA	NA	NA	NA	NA	NA	NA	NA
MIR20B	NA	NA	NA	NA	NA	NA	NA	NA	NA	NA
MIR2114	NA	NA	NA	NA	NA	NA	NA	NA	NA	NA
mir-220	NA	NA	NA	NA	NA	NA	NA	NA	NA	NA
MIR221	NA	NA	NA	NA	NA	NA	NA	NA	NA	NA
MIR222	NA	NA	NA	NA	NA	NA	NA	NA	NA	NA
MIR223	NA	NA	NA	NA	NA	NA	NA	NA	NA	NA
mir-223	NA	NA	NA	NA	NA	NA	NA	NA	NA	NA
MIR23C	NA	NA	NA	NA	NA	NA	NA	NA	NA	NA
MIR3202-1	NA	NA	NA	NA	NA	NA	NA	NA	NA	NA
MIR3202-2	NA	NA	NA	NA	NA	NA	NA	NA	NA	NA
MIR320D2	NA	NA	NA	NA	NA	NA	NA	NA	NA	NA
Mir_340	NA	NA	NA	NA	NA	NA	NA	NA	NA	NA
Mir_361	NA	NA	NA	NA	NA	NA	NA	NA	NA	NA
MIR362	NA	NA	NA	NA	NA	NA	NA	NA	NA	NA
MIR363	NA	NA	NA	NA	NA	NA	NA	NA	NA	NA
MIR3690	NA	NA	NA	NA	NA	NA	NA	NA	NA	NA
MIR374A	NA	NA	NA	NA	NA	NA	NA	NA	NA	NA
MIR374B	NA	NA	NA	NA	NA	NA	NA	NA	NA	NA
MIR374C	NA	NA	NA	NA	NA	NA	NA	NA	NA	NA
MIR384	NA	NA	NA	NA	NA	NA	NA	NA	NA	NA
MIR3978	NA	NA	NA	NA	NA	NA	NA	NA	NA	NA
MIR421	NA	NA	NA	NA	NA	NA	NA	NA	NA	NA
MIR424	NA	NA	NA	NA	NA	NA	NA	NA	NA	NA
MIR4328	NA	NA	NA	NA	NA	NA	NA	NA	NA	NA
MIR4329	NA	NA	NA	NA	NA	NA	NA	NA	NA	NA
MIR4330	NA	NA	NA	NA	NA	NA	NA	NA	NA	NA
MIR448	NA	NA	NA	NA	NA	NA	NA	NA	NA	NA
MIR450A1	NA	NA	NA	NA	NA	NA	NA	NA	NA	NA
MIR450A2	NA	NA	NA	NA	NA	NA	NA	NA	NA	NA
MIR450B	NA	NA	NA	NA	NA	NA	NA	NA	NA	NA
MIR452	NA	NA	NA	NA	NA	NA	NA	NA	NA	NA
MIR4536-1	NA	NA	NA	NA	NA	NA	NA	NA	NA	NA
MIR4767	NA	NA	NA	NA	NA	NA	NA	NA	NA	NA
MIR4768	NA	NA	NA	NA	NA	NA	NA	NA	NA	NA
MIR4769	NA	NA	NA	NA	NA	NA	NA	NA	NA	NA
MIR4770	NA	NA	NA	NA	NA	NA	NA	NA	NA	NA
Mir_500	NA	NA	NA	NA	NA	NA	NA	NA	NA	NA
MIR500A	NA	NA	NA	NA	NA	NA	NA	NA	NA	NA
MIR500B	NA	NA	NA	NA	NA	NA	NA	NA	NA	NA
MIR501	NA	NA	NA	NA	NA	NA	NA	NA	NA	NA
MIR502	NA	NA	NA	NA	NA	NA	NA	NA	NA	NA
MIR503	NA	NA	NA	NA	NA	NA	NA	NA	NA	NA
MIR504	NA	NA	NA	NA	NA	NA	NA	NA	NA	NA
MIR505	NA	NA	NA	NA	NA	NA	NA	NA	NA	NA
MIR506	NA	NA	NA	NA	NA	NA	NA	NA	NA	NA
MIR507	NA	NA	NA	NA	NA	NA	NA	NA	NA	NA
MIR508	NA	NA	NA	NA	NA	NA	NA	NA	NA	NA
MIR509-1	NA	NA	NA	NA	NA	NA	NA	NA	NA	NA
MIR510	NA	NA	NA	NA	NA	NA	NA	NA	NA	NA
MIR514A1	NA	NA	NA	NA	NA	NA	NA	NA	NA	NA
MIR514A2	NA	NA	NA	NA	NA	NA	NA	NA	NA	NA
MIR514B	NA	NA	NA	NA	NA	NA	NA	NA	NA	NA
MIR532	NA	NA	NA	NA	NA	NA	NA	NA	NA	NA
MIR542	NA	NA	NA	NA	NA	NA	NA	NA	NA	NA
Mir_544	NA	NA	NA	NA	NA	NA	NA	NA	NA	NA
MIR545	NA	NA	NA	NA	NA	NA	NA	NA	NA	NA
Mir_548	NA	NA	NA	NA	NA	NA	NA	NA	NA	NA
Mir_584	NA	NA	NA	NA	NA	NA	NA	NA	NA	NA
Mir_633	NA	NA	NA	NA	NA	NA	NA	NA	NA	NA
MIR651	NA	NA	NA	NA	NA	NA	NA	NA	NA	NA
Mir_652	NA	NA	NA	NA	NA	NA	NA	NA	NA	NA
MIR660	NA	NA	NA	NA	NA	NA	NA	NA	NA	NA
MIR676	NA	NA	NA	NA	NA	NA	NA	NA	NA	NA
MIR718	NA	NA	NA	NA	NA	NA	NA	NA	NA	NA
MIR764	NA	NA	NA	NA	NA	NA	NA	NA	NA	NA
MIR766	NA	NA	NA	NA	NA	NA	NA	NA	NA	NA
MIR767	NA	NA	NA	NA	NA	NA	NA	NA	NA	NA
MIR888	NA	NA	NA	NA	NA	NA	NA	NA	NA	NA
MIR890	NA	NA	NA	NA	NA	NA	NA	NA	NA	NA
MIR891A	NA	NA	NA	NA	NA	NA	NA	NA	NA	NA
MIR891B	NA	NA	NA	NA	NA	NA	NA	NA	NA	NA
MIR892A	NA	NA	NA	NA	NA	NA	NA	NA	NA	NA
MIR892B	NA	NA	NA	NA	NA	NA	NA	NA	NA	NA
MIR92A2	NA	NA	NA	NA	NA	NA	NA	NA	NA	NA
MIR934	NA	NA	NA	NA	NA	NA	NA	NA	NA	NA
MIR98	NA	NA	NA	NA	NA	NA	NA	NA	NA	NA
MIRLET7F2	NA	NA	NA	NA	NA	NA	NA	NA	NA	NA
MMGT1	subject	NA	subject	NA	NA	subject	subject	NA	NA	subject
MORC4	subject	subject	subject	subject	NA	subject	subject	NA	NA	subject
MORF4L2	subject	NA	subject	subject	subject	subject	NA	NA	NA	subject
MOSPD1	NA	NA	subject	NA	escape	subject	NA	NA	NA	subject
MOSPD2	NA	NA	NA	subject	NA	NA	NA	NA	NA	subject
MPP1	NA	NA	escape	NA	escape	NA	subject	NA	NA	VE
MSL3	NA	NA	subject	NA	NA	NA	NA	NA	NA	subject
MSN	NA	NA	NA	NA	NA	NA	NA	NA	NA	NA
MST4	subject	NA	escape	NA	NA	NA	NA	escape	escape	escape
MTCP1	NA	NA	NA	NA	NA	NA	NA	NA	NA	NA
MTCP1NB	NA	NA	NA	NA	NA	NA	NA	NA	NA	NA
MTM1	NA	NA	NA	NA	NA	NA	NA	NA	NA	NA
MTMR1	subject	subject	subject	subject	subject	subject	subject	subject	subject	subject
MTMR8	NA	NA	NA	NA	NA	NA	NA	NA	NA	NA
MTRNR2L10	NA	NA	NA	NA	NA	NA	NA	NA	NA	NA
MUM1L1	NA	NA	NA	NA	subject	NA	NA	NA	NA	NA
MXRA5	NA	NA	NA	escape	escape	NA	NA	NA	NA	escape
NAA10	NA	subject	NA	NA	subject	escape	NA	NA	NA	VE
NAP1L2	NA	NA	NA	NA	NA	NA	NA	NA	NA	NA
NAP1L3	NA	NA	NA	NA	NA	NA	NA	NA	NA	NA
NAP1L6	NA	NA	NA	NA	NA	NA	NA	NA	NA	NA
NCRNA00269	NA	NA	NA	NA	NA	NA	NA	NA	NA	NA
NDP	NA	NA	NA	NA	NA	NA	NA	NA	NA	NA
NDUFA1	subject	NA	NA	NA	NA	NA	NA	NA	NA	subject
NDUFB11	NA	NA	NA	NA	escape	NA	NA	NA	NA	NA
NGFRAP1	NA	NA	NA	NA	NA	NA	NA	NA	NA	NA
NHS	NA	NA	NA	NA	NA	NA	NA	subject	subject	subject
NHSL2	NA	NA	NA	NA	NA	NA	NA	NA	NA	NA
NKAP	NA	NA	NA	NA	NA	NA	NA	NA	NA	NA
NKAPP1	NA	NA	NA	NA	NA	NA	NA	NA	NA	NA
NKRF	NA	NA	NA	NA	NA	NA	NA	NA	NA	NA
NLGN3	NA	NA	NA	NA	NA	subject	NA	NA	NA	subject
NLGN4X	NA	NA	NA	NA	NA	NA	subject	NA	NA	subject
NLGN4Y	NA	NA	NA	NA	NA	NA	NA	NA	NA	NA
NONO	NA	NA	NA	NA	NA	NA	NA	NA	NA	NA
NOX1	NA	NA	NA	NA	NA	NA	NA	NA	NA	NA
NR0B1	NA	NA	NA	NA	NA	NA	NA	NA	NA	NA
NRK	NA	NA	NA	NA	NA	NA	NA	NA	NA	NA
NSDHL	NA	NA	NA	NA	subject	NA	subject	NA	NA	subject
NUDT10	NA	NA	NA	NA	subject	NA	NA	NA	NA	NA
NUDT11	NA	NA	NA	NA	NA	NA	NA	subject	subject	subject
NUP62CL	NA	NA	NA	NA	NA	NA	NA	NA	subject	subject
NXF2	NA	NA	NA	NA	NA	NA	NA	NA	NA	NA
NXF2B	NA	NA	NA	NA	NA	NA	NA	NA	NA	NA
NXF3	NA	NA	NA	NA	NA	NA	NA	NA	NA	NA
NXF4	NA	NA	NA	NA	NA	NA	NA	NA	NA	NA
NXF5	NA	NA	NA	NA	NA	NA	NA	NA	NA	NA
NXT2	subject	subject	NA	escape	NA	NA	NA	NA	NA	VE
NYX	NA	NA	NA	NA	NA	NA	NA	NA	NA	NA
OCRL	NA	subject	NA	subject	subject	subject	NA	NA	NA	subject
ODZ1	NA	NA	NA	NA	NA	NA	NA	NA	NA	NA
OFD1	NA	escape	escape	NA	NA	escape	NA	escape	escape	escape
OGT	subject	NA	NA	NA	NA	NA	NA	NA	NA	subject
OPHN1	NA	NA	NA	subject	NA	NA	NA	subject	subject	subject
OPN1LW	NA	NA	NA	NA	NA	NA	NA	NA	NA	NA
OPN1MW	NA	NA	NA	NA	NA	NA	NA	NA	NA	NA
OR13H1	NA	NA	NA	NA	NA	NA	NA	NA	NA	NA
OTC	NA	NA	NA	NA	NA	NA	NA	NA	NA	NA
OTUD5	NA	NA	NA	NA	NA	NA	NA	subject	subject	subject
OTUD6A	NA	NA	NA	NA	NA	NA	NA	NA	NA	NA
P2RY10	NA	NA	subject	NA	NA	NA	NA	NA	NA	subject
P2RY4	NA	NA	NA	NA	NA	NA	NA	NA	NA	NA
P2RY8	NA	subject	escape	NA	escape	escape	NA	NA	NA	VE
PABPC1L2A	NA	NA	NA	NA	NA	NA	NA	NA	NA	NA
PABPC1L2B	NA	NA	NA	NA	NA	NA	NA	NA	NA	NA
PABPC5	NA	NA	NA	NA	NA	NA	NA	NA	NA	NA
PAGE1	NA	NA	NA	NA	NA	NA	NA	NA	NA	NA
PAGE2	NA	NA	NA	NA	NA	NA	NA	NA	NA	NA
PAGE2B	NA	NA	NA	NA	NA	NA	NA	NA	NA	NA
PAGE3	NA	NA	NA	NA	NA	NA	NA	NA	NA	NA
PAGE4	NA	NA	NA	NA	NA	NA	NA	NA	NA	NA
PAGE5	NA	NA	NA	NA	NA	NA	NA	NA	NA	NA
PAK3	NA	NA	NA	NA	NA	NA	NA	NA	NA	NA
PASD1	NA	NA	NA	NA	NA	NA	NA	NA	NA	NA
PCDH11X	NA	NA	NA	NA	NA	NA	NA	NA	NA	NA
PCDH19	NA	NA	NA	NA	NA	NA	NA	NA	NA	NA
PCDHX	NA	NA	NA	NA	NA	NA	NA	NA	NA	NA
PCSK1N	NA	NA	NA	NA	NA	NA	subject	subject	subject	subject
PCYT1B	NA	NA	NA	NA	NA	NA	NA	subject	NA	subject
PDHA1	NA	NA	NA	subject	NA	subject	subject	NA	NA	subject
PDK3	subject	subject	subject	NA	NA	subject	subject	NA	NA	subject
PDZD11	NA	NA	NA	NA	NA	NA	NA	NA	NA	NA
PDZD4	NA	NA	NA	NA	NA	NA	NA	NA	NA	NA
PFKFB1	NA	NA	NA	NA	NA	NA	NA	NA	NA	NA
PGAM4	NA	NA	NA	NA	NA	NA	NA	NA	NA	NA
PGK1	NA	subject	NA	NA	subject	subject	subject	subject	subject	subject
PGRMC1	NA	NA	NA	NA	NA	NA	NA	subject	subject	subject
PHEX	NA	NA	NA	NA	NA	NA	NA	NA	NA	NA
PHF16	subject	subject	NA	NA	NA	subject	NA	NA	NA	subject
PHF6	subject	subject	NA	NA	NA	NA	subject	subject	subject	subject
PHF8	NA	NA	NA	NA	NA	subject	subject	NA	NA	subject
PHKA1	NA	NA	NA	subject	subject	NA	NA	NA	NA	subject
PHKA2	NA	NA	NA	NA	NA	NA	NA	NA	NA	NA
PIGA	subject	subject	subject	subject	escape	NA	NA	subject	subject	subject
PIM2	subject	subject	subject	NA	NA	NA	NA	NA	NA	subject
PIN4	subject	NA	NA	NA	NA	NA	NA	NA	NA	subject
PIR	NA	NA	NA	subject	NA	NA	NA	NA	NA	subject
PIR-FIGF	NA	NA	NA	NA	NA	NA	NA	NA	NA	NA
PJA1	NA	subject	subject	subject	NA	NA	subject	subject	subject	subject
PLAC1	NA	NA	NA	NA	NA	NA	NA	NA	NA	NA
PLCXD1	escape	escape	escape	escape	NA	escape	escape	escape	escape	escape
PLP1	NA	NA	NA	subject	NA	NA	NA	NA	NA	subject
PLP2	NA	NA	NA	NA	NA	NA	NA	NA	NA	NA
PLS3	NA	NA	NA	NA	NA	NA	NA	NA	NA	NA
PLXNA3	subject	subject	subject	subject	NA	subject	NA	subject	subject	subject
PLXNB3	NA	NA	NA	NA	NA	NA	NA	NA	NA	NA
PNCK	NA	NA	NA	NA	NA	NA	NA	NA	NA	NA
PNMA3	NA	NA	NA	NA	NA	NA	NA	NA	NA	NA
PNMA5	NA	NA	NA	NA	NA	NA	NA	NA	NA	NA
PNMA6A	NA	NA	NA	NA	NA	NA	NA	NA	NA	NA
PNMA6C	NA	NA	NA	NA	NA	NA	NA	NA	NA	NA
PNPLA4	NA	escape	escape	escape	NA	subject	subject	NA	escape	VE
POF1B	NA	NA	NA	NA	NA	NA	NA	NA	NA	NA
POLA1	NA	subject	NA	NA	NA	NA	NA	NA	NA	subject
PORCN	NA	NA	NA	NA	NA	NA	NA	NA	NA	NA
POU3F4	NA	NA	NA	NA	NA	NA	NA	NA	NA	NA
PPEF1	NA	NA	NA	NA	NA	NA	NA	NA	NA	NA
PPP1R2P9	NA	NA	NA	NA	NA	NA	NA	NA	NA	NA
PPP1R3F	NA	NA	NA	NA	NA	NA	NA	NA	NA	NA
PPP2R3B	escape	escape	escape	escape	escape	escape	escape	escape	escape	escape
PPP2R3B-AS1	NA	NA	NA	NA	NA	NA	NA	NA	NA	NA
PQBP1	NA	NA	NA	NA	NA	NA	NA	NA	NA	NA
PRAF2	NA	NA	NA	NA	subject	NA	NA	NA	NA	NA
PRDX4	NA	NA	NA	NA	NA	NA	NA	NA	NA	NA
PRICKLE3	NA	NA	NA	NA	subject	NA	subject	NA	NA	subject
PRKX	escape	subject	escape	escape	escape	escape	NA	subject	subject	VE
PRPS1	NA	NA	NA	NA	subject	NA	NA	NA	NA	NA
PRPS2	NA	subject	subject	subject	NA	NA	subject	subject	subject	subject
PRRG1	NA	NA	NA	NA	NA	NA	NA	NA	NA	NA
PRRG3	NA	NA	NA	NA	NA	NA	NA	NA	NA	NA
PSMD10	NA	NA	NA	NA	NA	NA	NA	NA	NA	NA
PTCHD1	NA	NA	NA	NA	NA	NA	NA	NA	NA	NA
RAB33A	NA	NA	NA	NA	NA	NA	NA	NA	NA	NA
RAB39B	NA	subject	subject	subject	NA	subject	NA	NA	NA	subject
RAB40A	NA	NA	NA	NA	NA	NA	subject	NA	NA	subject
RAB40AL	NA	NA	NA	NA	NA	NA	NA	NA	NA	NA
RAB41	NA	NA	NA	NA	NA	NA	NA	NA	NA	NA
RAB9A	NA	NA	NA	NA	NA	NA	NA	NA	NA	NA
RAB9B	NA	NA	NA	NA	NA	NA	NA	NA	NA	NA
RAI2	NA	NA	NA	NA	NA	NA	NA	NA	NA	NA
RAP2C	subject	subject	subject	NA	NA	NA	NA	subject	subject	subject
RBBP7	NA	escape	NA	subject	NA	subject	subject	NA	NA	subject
RBM10	NA	subject	NA	NA	NA	subject	subject	NA	NA	subject
RBM3	NA	subject	NA	NA	escape	NA	subject	subject	subject	subject
RBM41	subject	subject	subject	NA	NA	NA	NA	NA	subject	subject
RBMX	subject	subject	subject	subject	subject	subject	subject	subject	subject	subject
RBMX2	NA	NA	NA	NA	NA	NA	NA	NA	NA	NA
RBMXL3	NA	NA	NA	NA	NA	NA	NA	NA	NA	NA
RBSG1	NA	NA	NA	NA	NA	NA	NA	NA	NA	NA
RENBP	NA	NA	NA	NA	NA	NA	NA	NA	NA	NA
REPS2	NA	NA	NA	NA	escape	NA	NA	NA	NA	NA
RGAG1	NA	NA	NA	NA	NA	NA	NA	NA	NA	NA
RGAG4	NA	NA	NA	subject	NA	NA	NA	NA	NA	subject
RGN	NA	NA	NA	subject	NA	NA	NA	NA	NA	subject
RHOXF1	NA	NA	NA	NA	NA	NA	NA	NA	NA	NA
RHOXF2	NA	NA	NA	NA	NA	NA	NA	NA	NA	NA
RHOXF2B	NA	NA	NA	NA	NA	NA	NA	NA	NA	NA
RIBC1	NA	NA	NA	NA	subject	NA	NA	NA	NA	NA
RIPPLY1	NA	NA	NA	NA	NA	NA	NA	NA	NA	NA
RLIM	NA	NA	subject	NA	NA	subject	subject	NA	NA	subject
RNF113A	subject	subject	NA	NA	NA	subject	NA	subject	NA	subject
RNF128	NA	NA	NA	NA	NA	NA	NA	NA	NA	NA
RP1-177G6.2	NA	NA	NA	NA	NA	NA	NA	NA	NA	NA
RP2	NA	NA	NA	NA	NA	NA	NA	NA	NA	NA
RPA4	NA	NA	NA	NA	NA	NA	NA	NA	NA	NA
RPGR	subject	subject	NA	NA	NA	subject	subject	subject	subject	subject
RPL10	NA	NA	NA	NA	subject	NA	NA	NA	NA	NA
RPL36A	NA	subject	subject	NA	NA	NA	NA	NA	NA	subject
RPL36A-HNRNPH2	NA	NA	NA	NA	NA	NA	NA	NA	NA	NA
RPL39	NA	NA	NA	NA	subject	NA	NA	NA	NA	NA
RPL9	NA	NA	NA	NA	NA	NA	NA	NA	NA	NA
RPS26P11	NA	NA	NA	NA	NA	NA	NA	NA	NA	NA
RPS4X	NA	NA	escape	NA	NA	NA	escape	escape	escape	escape
RPS6KA3	subject	NA	subject	NA	escape	NA	subject	subject	subject	subject
RPS6KA6	NA	NA	NA	subject	NA	NA	NA	NA	NA	subject
RRAGB	NA	NA	subject	subject	NA	subject	NA	NA	NA	subject
RS1	NA	NA	NA	NA	NA	NA	NA	NA	NA	NA
S100G	NA	NA	NA	NA	NA	NA	NA	NA	NA	NA
SAGE1	NA	NA	NA	NA	NA	NA	NA	NA	NA	NA
SASH3	NA	subject	subject	NA	discordant within sample	NA	NA	NA	NA	subject
SAT1	NA	NA	NA	NA	NA	NA	NA	NA	NA	NA
SATL1	NA	NA	NA	NA	NA	NA	NA	NA	NA	NA
SCARNA23	NA	NA	NA	NA	NA	NA	NA	NA	NA	NA
SCARNA9L	NA	NA	NA	NA	NA	NA	NA	NA	NA	NA
SCML1	NA	NA	NA	NA	NA	NA	NA	subject	subject	subject
SCML2	NA	NA	NA	NA	NA	NA	NA	NA	NA	NA
SERPINA7	NA	NA	NA	NA	NA	NA	NA	NA	NA	NA
SH2D1A	NA	NA	NA	NA	NA	escape	NA	NA	NA	escape
SH3BGRL	subject	subject	NA	NA	escape	NA	NA	NA	NA	subject
SH3KBP1	NA	NA	NA	NA	NA	NA	NA	NA	NA	NA
SHOX	NA	NA	NA	NA	NA	NA	NA	NA	NA	NA
SHROOM2	NA	NA	NA	subject	subject	NA	subject	NA	subject	subject
SHROOM4	NA	NA	NA	escape	NA	NA	NA	NA	NA	escape
SLC10A3	subject	NA	subject	NA	escape	subject	NA	NA	NA	subject
SLC16A2	NA	NA	NA	NA	NA	NA	NA	subject	subject	subject
SLC25A14	NA	NA	NA	NA	NA	subject	NA	NA	NA	subject
SLC25A43	subject	NA	subject	discordant within sample	escape	subject	subject	subject	subject	subject
SLC25A5	NA	subject	NA	NA	subject	subject	subject	subject	subject	subject
SLC25A5-AS1	NA	NA	NA	NA	NA	NA	NA	NA	NA	NA
SLC25A6	escape	NA	escape	escape	NA	NA	escape	NA	NA	escape
SLC35A2	subject	subject	NA	NA	NA	NA	NA	NA	NA	subject
SLC38A5	NA	NA	subject	NA	NA	subject	NA	NA	NA	subject
SLC6A14	NA	NA	NA	NA	NA	NA	NA	NA	NA	NA
SLC6A8	NA	subject	NA	NA	NA	NA	NA	NA	NA	subject
SLC7A3	NA	NA	NA	NA	NA	NA	NA	NA	NA	NA
SLC9A6	NA	subject	subject	NA	NA	subject	NA	subject	subject	subject
SLC9A7	subject	NA	subject	subject	discordant within sample	subject	subject	NA	NA	subject
SLITRK2	NA	NA	NA	NA	NA	NA	NA	NA	NA	NA
SLITRK4	NA	NA	NA	NA	NA	NA	NA	NA	NA	NA
SMARCA1	NA	NA	NA	NA	NA	NA	NA	NA	NA	NA
SMC1A	subject	NA	escape	escape	escape	subject	escape	escape	escape	escape
SMEK3P	NA	NA	NA	NA	NA	NA	NA	NA	NA	NA
SMPX	NA	NA	NA	NA	NA	NA	NA	NA	NA	NA
SMS	subject	subject	subject	escape	subject	NA	subject	subject	subject	subject
SNORA11	NA	NA	NA	NA	NA	NA	NA	NA	NA	NA
SNORA11C	NA	NA	NA	NA	NA	NA	NA	NA	NA	NA
SNORA11D	NA	NA	NA	NA	NA	NA	NA	NA	NA	NA
SNORA11E	NA	NA	NA	NA	NA	NA	NA	NA	NA	NA
SNORA35	NA	NA	NA	NA	NA	NA	NA	NA	NA	NA
SNORA36A	NA	NA	NA	NA	NA	NA	NA	NA	NA	NA
SNORA56	NA	NA	NA	NA	NA	NA	NA	NA	NA	NA
SNORA69	NA	NA	NA	NA	NA	NA	NA	NA	NA	NA
SNORA70	NA	NA	NA	NA	NA	NA	NA	NA	NA	NA
SNORA9	NA	NA	NA	NA	NA	NA	NA	NA	NA	NA
SNORD112	NA	NA	NA	NA	NA	NA	NA	NA	NA	NA
SNORD61	NA	NA	NA	NA	NA	NA	NA	NA	NA	NA
SNORD96B	NA	NA	NA	NA	NA	NA	NA	NA	NA	NA
SNX12	NA	NA	NA	subject	subject	subject	subject	subject	subject	subject
SOWAHD	subject	NA	subject	NA	NA	NA	NA	NA	NA	subject
SOX3	NA	NA	NA	NA	NA	NA	NA	NA	NA	NA
SPACA5	NA	NA	NA	NA	NA	NA	NA	NA	NA	NA
SPANXA1	NA	NA	NA	NA	NA	NA	NA	NA	NA	NA
SPANXA2-OT1	NA	NA	NA	NA	NA	NA	NA	NA	NA	NA
SPANXB2	NA	NA	NA	NA	NA	NA	NA	NA	NA	NA
SPANXC	NA	NA	NA	NA	NA	NA	NA	NA	NA	NA
SPANXE	NA	NA	NA	NA	NA	NA	NA	NA	NA	NA
SPANXN1	NA	NA	NA	NA	NA	NA	NA	NA	NA	NA
SPANXN2	NA	NA	NA	NA	NA	NA	NA	NA	NA	NA
SPANXN3	NA	NA	NA	NA	NA	NA	NA	NA	NA	NA
SPANXN4	NA	NA	NA	NA	NA	NA	NA	NA	NA	NA
SPANXN5	NA	NA	NA	NA	NA	NA	NA	NA	NA	NA
SPIN2A	NA	NA	NA	NA	NA	NA	NA	NA	NA	NA
SPIN2B	NA	NA	NA	NA	NA	NA	NA	NA	NA	NA
SPIN3	NA	NA	NA	NA	NA	NA	NA	NA	NA	NA
SPIN4	subject	NA	NA	NA	NA	NA	NA	NA	NA	subject
SPRY3	NA	NA	NA	NA	NA	NA	NA	NA	NA	NA
SRD5A1P1	NA	NA	NA	NA	NA	NA	NA	NA	NA	NA
SRPK3	NA	NA	NA	NA	NA	NA	NA	NA	NA	NA
SRPX	NA	NA	NA	NA	escape	NA	NA	subject	subject	subject
SRPX2	NA	NA	NA	NA	NA	NA	NA	NA	NA	NA
SSR4	NA	NA	NA	NA	NA	NA	NA	NA	NA	NA
SSX1	NA	NA	NA	NA	NA	NA	NA	NA	NA	NA
SSX2	NA	NA	NA	NA	NA	NA	NA	NA	NA	NA
SSX3	NA	NA	NA	NA	NA	NA	NA	NA	NA	NA
SSX4	NA	NA	NA	NA	NA	NA	NA	NA	NA	NA
SSX4B	NA	NA	NA	NA	NA	NA	NA	NA	NA	NA
SSX5	NA	NA	NA	NA	NA	NA	NA	NA	NA	NA
SSX7	NA	NA	NA	NA	NA	NA	NA	NA	NA	NA
SSX8	NA	NA	NA	NA	NA	NA	NA	NA	NA	NA
SSX9	NA	NA	NA	NA	NA	NA	NA	NA	NA	NA
STAG2	NA	subject	subject	subject	NA	subject	NA	NA	NA	subject
STARD8	NA	NA	NA	escape	NA	NA	NA	NA	NA	escape
STS	escape	NA	NA	NA	escape	NA	escape	NA	NA	escape
SUV39H1	NA	NA	NA	NA	NA	NA	subject	NA	NA	subject
svRNAa	NA	NA	NA	NA	NA	NA	NA	NA	NA	NA
SYAP1	NA	NA	subject	NA	subject	subject	NA	subject	subject	subject
SYN1	NA	NA	NA	NA	NA	NA	NA	NA	NA	NA
SYP	NA	NA	NA	NA	NA	NA	NA	NA	NA	NA
SYTL4	NA	NA	NA	NA	subject	NA	subject	NA	subject	subject
SYTL5	NA	NA	NA	NA	NA	NA	NA	NA	NA	NA
TAB3	subject	subject	subject	subject	subject	NA	subject	subject	subject	subject
TAF1	NA	NA	NA	NA	escape	subject	NA	subject	subject	subject
TAF7L	NA	NA	NA	NA	NA	NA	NA	NA	NA	NA
TAF9B	NA	subject	NA	NA	subject	NA	subject	subject	subject	subject
TAZ	subject	subject	NA	NA	subject	NA	NA	NA	NA	subject
TBC1D25	subject	subject	subject	NA	escape	NA	subject	NA	NA	subject
TBC1D8B	NA	NA	NA	NA	NA	NA	NA	NA	NA	NA
TBL1X	subject	subject	subject	subject	discordant within sample	subject	subject	NA	NA	subject
TBX22	NA	NA	NA	NA	NA	NA	NA	NA	NA	NA
TCEAL1	NA	NA	NA	NA	NA	NA	NA	NA	NA	NA
TCEAL2	NA	NA	NA	NA	NA	NA	NA	NA	NA	NA
TCEAL3	NA	NA	NA	NA	escape	NA	NA	NA	NA	NA
TCEAL4	NA	subject	subject	subject	NA	subject	NA	subject	subject	subject
TCEAL5	NA	NA	NA	NA	NA	NA	NA	NA	NA	NA
TCEAL6	NA	NA	NA	NA	NA	NA	NA	NA	NA	NA
TCEAL7	NA	NA	NA	NA	NA	NA	NA	NA	NA	NA
TCEAL8	NA	NA	NA	NA	NA	NA	NA	NA	NA	NA
TCEANC	NA	escape	escape	escape	NA	NA	NA	NA	NA	escape
TDGF1P3	NA	NA	NA	NA	NA	NA	NA	NA	NA	NA
TEX11	NA	NA	NA	NA	NA	NA	NA	NA	NA	NA
TEX13A	NA	NA	NA	NA	NA	NA	NA	NA	NA	NA
TEX13B	NA	NA	NA	NA	NA	NA	NA	NA	NA	NA
TEX28	NA	NA	NA	NA	NA	NA	NA	NA	NA	NA
TFDP3	NA	NA	NA	NA	NA	NA	NA	NA	NA	NA
TFE3	subject	NA	subject	subject	NA	NA	NA	subject	subject	subject
TGIF2LX	NA	NA	NA	NA	NA	NA	NA	NA	NA	NA
THOC2	NA	NA	subject	NA	NA	subject	NA	NA	NA	subject
TIMM17B	subject	subject	subject	subject	NA	NA	subject	subject	subject	subject
TIMM8A	NA	NA	NA	NA	NA	NA	NA	subject	subject	subject
TIMP1	subject	subject	escape	escape	NA	escape	NA	subject	subject	VE
TKTL1	NA	NA	NA	NA	NA	NA	NA	NA	NA	NA
TLR7	NA	subject	subject	NA	NA	NA	NA	NA	NA	subject
TLR8	NA	NA	NA	NA	NA	NA	NA	NA	NA	NA
TLR8-AS1	NA	NA	NA	NA	NA	NA	NA	NA	NA	NA
TMEM164	NA	NA	subject	NA	NA	escape	NA	subject	NA	VE
TMEM185A	NA	NA	NA	subject	escape	subject	subject	NA	subject	subject
TMEM187	NA	discordant within sample	NA	NA	subject	NA	NA	NA	NA	VE
TMEM27	NA	NA	NA	NA	NA	NA	NA	NA	NA	NA
TMEM31	NA	NA	NA	NA	NA	NA	NA	NA	NA	NA
TMEM35	NA	NA	NA	NA	NA	NA	NA	NA	NA	NA
TMEM47	NA	NA	NA	escape	NA	NA	NA	NA	subject	VE
TMLHE	NA	NA	NA	NA	NA	NA	NA	NA	NA	NA
TMSB15A	NA	NA	NA	NA	NA	NA	NA	NA	NA	NA
TMSB15B	NA	NA	NA	NA	NA	NA	NA	NA	NA	NA
TMSB4X	NA	subject	NA	NA	NA	NA	subject	NA	NA	subject
TNMD	NA	NA	NA	NA	NA	NA	NA	NA	NA	NA
TRAPPC2	escape	escape	escape	NA	NA	escape	escape	escape	escape	escape
TREX2	NA	NA	NA	NA	NA	NA	NA	NA	NA	NA
TRMT2B	subject	NA	NA	subject	escape	NA	NA	NA	NA	subject
TRNA_Ile	NA	NA	NA	NA	NA	NA	NA	NA	NA	NA
TRNA_Pseudo	NA	NA	NA	NA	NA	NA	NA	NA	NA	NA
TRNA_Val	NA	NA	NA	NA	NA	NA	NA	NA	NA	NA
TRO	NA	NA	NA	NA	NA	NA	NA	NA	NA	NA
TRPC5	NA	NA	NA	NA	NA	NA	NA	NA	NA	NA
TSC22D3	NA	NA	NA	NA	NA	NA	NA	NA	NA	NA
TSIX	NA	NA	NA	NA	NA	NA	NA	NA	NA	NA
TSPAN6	NA	NA	NA	NA	subject	NA	subject	subject	subject	subject
TSPAN7	NA	NA	NA	NA	NA	NA	NA	NA	NA	NA
TSPYL2	NA	subject	NA	NA	NA	NA	NA	NA	NA	subject
TSR2	NA	NA	NA	NA	NA	NA	NA	NA	NA	NA
TTC3P1	NA	subject	NA	NA	NA	NA	NA	NA	NA	subject
TXLNG	NA	NA	subject	escape	escape	escape	escape	escape	escape	escape
U00684	NA	NA	NA	NA	NA	NA	NA	NA	NA	NA
U2	NA	NA	NA	NA	NA	NA	NA	NA	NA	NA
U4	NA	NA	NA	NA	NA	NA	NA	NA	NA	NA
U6	NA	NA	NA	NA	NA	NA	NA	NA	NA	NA
U7	NA	NA	NA	NA	NA	NA	NA	NA	NA	NA
UBA1	NA	NA	NA	NA	subject	escape	NA	NA	NA	escape
UBE2A	NA	NA	NA	NA	NA	NA	NA	NA	NA	NA
UBE2DNL	NA	NA	NA	NA	NA	NA	NA	NA	NA	NA
UBE2NL	NA	NA	NA	NA	NA	NA	NA	NA	NA	NA
UBL4A	subject	subject	subject	NA	NA	discordant within sample	NA	NA	NA	subject
UBQLN2	NA	NA	NA	NA	NA	NA	NA	NA	NA	NA
UPF3B	NA	NA	NA	NA	NA	NA	NA	NA	NA	NA
UPRT	NA	NA	NA	NA	NA	subject	subject	subject	subject	subject
UQCRBP1	NA	NA	NA	NA	NA	NA	NA	NA	NA	NA
USP11	subject	NA	NA	NA	NA	NA	NA	NA	NA	subject
USP26	NA	NA	NA	NA	NA	NA	NA	NA	NA	NA
USP27X	NA	NA	NA	NA	NA	NA	NA	NA	NA	NA
USP51	NA	NA	NA	NA	NA	NA	NA	NA	NA	NA
USP9X	subject	NA	escape	NA	escape	escape	escape	NA	NA	escape
UTP14A	subject	NA	subject	NA	NA	NA	subject	NA	NA	subject
UXT	NA	NA	NA	NA	NA	NA	NA	NA	NA	NA
VAMP7	subject	NA	NA	NA	NA	NA	subject	subject	subject	subject
VBP1	subject	subject	subject	subject	NA	subject	NA	NA	NA	subject
VCX	NA	NA	NA	NA	NA	NA	NA	NA	NA	NA
VCX2	NA	NA	NA	NA	NA	NA	NA	NA	NA	NA
VCX3A	NA	NA	NA	NA	NA	NA	NA	NA	NA	NA
VCX3B	NA	NA	NA	NA	NA	NA	NA	NA	NA	NA
VCX-8r	NA	NA	NA	NA	NA	NA	NA	NA	NA	NA
VENTXP1	NA	NA	NA	NA	NA	NA	NA	NA	NA	NA
VGLL1	NA	NA	NA	NA	NA	NA	NA	NA	NA	NA
VMA21	NA	subject	subject	subject	NA	NA	subject	NA	NA	subject
VSIG1	NA	NA	NA	NA	NA	NA	NA	NA	NA	NA
VSIG4	NA	NA	NA	NA	subject	NA	NA	NA	NA	NA
WAS	NA	NA	NA	NA	NA	NA	NA	NA	NA	NA
WASH1	subject	NA	subject	NA	NA	subject	subject	NA	subject	subject
WASH6P	subject	NA	NA	subject	subject	subject	subject	NA	NA	subject
WBP5	NA	NA	NA	NA	NA	NA	NA	NA	NA	NA
WDR13	NA	subject	NA	NA	NA	NA	subject	NA	NA	subject
WDR44	NA	NA	subject	subject	NA	subject	subject	NA	NA	subject
WDR45	NA	NA	NA	NA	NA	NA	NA	NA	NA	NA
WNK3	NA	NA	NA	NA	NA	NA	NA	NA	NA	NA
WWC3	subject	subject	subject	NA	subject	NA	NA	NA	NA	subject
XAGE1C	NA	NA	NA	NA	NA	NA	NA	NA	NA	NA
XAGE1D	NA	NA	NA	NA	NA	NA	NA	NA	NA	NA
XAGE2	NA	NA	NA	NA	NA	NA	NA	NA	NA	NA
XAGE3	NA	NA	NA	NA	NA	NA	NA	NA	NA	NA
XAGE5	NA	NA	NA	NA	NA	NA	NA	NA	NA	NA
XG	NA	NA	NA	NA	NA	NA	NA	NA	NA	NA
XIAP	subject	subject	subject	subject	discordant within sample	subject	subject	subject	subject	subject
XIST	subject	subject	subject	subject	escape	NA	subject	subject	subject	subject
XK	NA	NA	NA	NA	subject	NA	NA	NA	NA	NA
XKRX	NA	NA	NA	NA	NA	NA	NA	NA	NA	NA
XPNPEP2	NA	NA	NA	NA	NA	NA	NA	NA	NA	NA
YIPF6	NA	NA	subject	NA	subject	subject	subject	NA	NA	subject
Y_RNA	NA	NA	NA	NA	NA	NA	NA	NA	NA	NA
YY2	NA	NA	NA	NA	NA	subject	NA	NA	NA	subject
ZBED1	escape	escape	escape	escape	NA	escape	escape	escape	escape	escape
ZBTB33	subject	subject	subject	NA	subject	subject	subject	subject	subject	subject
ZC3H12B	NA	NA	NA	NA	NA	NA	NA	NA	NA	NA
ZC4H2	NA	subject	subject	NA	NA	NA	NA	NA	NA	subject
ZCCHC12	NA	NA	NA	NA	NA	NA	NA	NA	NA	NA
ZCCHC13	NA	NA	NA	NA	NA	NA	NA	NA	NA	NA
ZCCHC16	NA	NA	NA	NA	NA	NA	NA	NA	NA	NA
ZCCHC18	NA	NA	NA	NA	NA	NA	NA	NA	NA	NA
ZCCHC5	NA	NA	NA	NA	NA	NA	NA	NA	NA	NA
ZDHHC15	NA	NA	NA	NA	NA	NA	NA	NA	NA	NA
ZDHHC9	NA	subject	NA	NA	NA	subject	subject	subject	subject	subject
ZFP92	NA	NA	NA	NA	NA	NA	NA	NA	NA	NA
ZFX	escape	escape	escape	NA	escape	NA	NA	escape	escape	escape
ZIC3	NA	NA	NA	NA	NA	NA	NA	NA	NA	NA
ZMAT1	subject	subject	subject	subject	subject	subject	NA	NA	NA	subject
ZMYM3	subject	subject	subject	subject	NA	NA	subject	subject	subject	subject
ZNF157	NA	NA	NA	NA	NA	NA	NA	NA	NA	NA
ZNF182	NA	NA	subject	NA	NA	NA	NA	NA	NA	subject
ZNF185	NA	NA	NA	NA	subject	NA	subject	subject	subject	subject
ZNF275	subject	subject	subject	NA	subject	subject	NA	subject	subject	subject
ZNF280C	NA	NA	NA	subject	NA	subject	NA	NA	NA	subject
ZNF41	NA	subject	subject	NA	NA	subject	NA	subject	NA	subject
ZNF449	NA	NA	NA	NA	NA	NA	NA	NA	NA	NA
ZNF630	NA	NA	NA	NA	NA	NA	NA	NA	NA	NA
ZNF645	NA	NA	NA	NA	NA	NA	NA	NA	NA	NA
ZNF673	NA	NA	NA	NA	NA	NA	NA	NA	NA	NA
ZNF674	NA	NA	NA	subject	NA	NA	NA	NA	NA	subject
ZNF711	NA	NA	NA	subject	NA	NA	NA	NA	NA	subject
ZNF75D	subject	NA	subject	subject	escape	subject	subject	NA	NA	subject
ZNF81	NA	NA	NA	NA	NA	subject	NA	NA	NA	subject
ZRSR2	NA	escape	NA	NA	escape	escape	escape	NA	NA	escape
ZXDA	subject	NA	subject	NA	NA	NA	NA	subject	NA	subject
ZXDB	NA	subject	escape	NA	subject	NA	NA	NA	NA	VE

## Sheet: Human.WGBS
#coordinates in hg38
chr	start	end	gene	humanGene	humanStatus	Etotal	Stotal	Utotal	Htotal	maleHigh	maleLow	overallCall	male.Blueprint.Bcell_PB_I44.WGBS.bw	male.Blueprint.Bcell_PB_I45.WGBS.bw	male.Blueprint.Bcell_PB_I53.WGBS.bw	male.Blueprint.CD4_PB_I44.WGBS.bw	male.Blueprint.CD4_PB_I45.WGBS.bw	male.Blueprint.CD4_PB_I53.WGBS.bw	male.Blueprint.CD8_PB_I44.WGBS.bw	male.Blueprint.CD8_PB_I45.WGBS.bw	male.Blueprint.CD8_PB_I53.WGBS.bw	male.Blueprint.CEMT0153.WGBS.bw	male.Blueprint.CLP_PB_I12.WGBS.bw	male.Blueprint.CLP_PB_I19.WGBS.bw	male.Blueprint.CLP_PB_I20.WGBS.bw	male.Blueprint.CMP_PB_I13.WGBS.bw	male.Blueprint.CMP_PB_I14.WGBS.bw	male.Blueprint.CMP_PB_I15.WGBS.bw	female.Blueprint.ERS1005129.WGBS.bw	female.Blueprint.ERS1022343.WGBS.bw	female.Blueprint.ERS1023619.WGBS.bw	female.Blueprint.ERS1138463.WGBS.bw	female.Blueprint.ERS206483.WGBS.bw	female.Blueprint.ERS206500.WGBS.bw	female.Blueprint.ERS206569.WGBS.bw	female.Blueprint.ERS208314.WGBS.bw	female.Blueprint.ERS208315.WGBS.bw	female.Blueprint.ERS208316.WGBS.bw	female.Blueprint.ERS214674.WGBS.bw	female.Blueprint.ERS214675.WGBS.bw	female.Blueprint.ERS222212.WGBS.bw	female.Blueprint.ERS222241.WGBS.bw	female.Blueprint.ERS222243.WGBS.bw	female.Blueprint.ERS222245.WGBS.bw	female.Blueprint.ERS222266.WGBS.bw	female.Blueprint.ERS337078.WGBS.bw	female.Blueprint.ERS337085.WGBS.bw	female.Blueprint.ERS337086.WGBS.bw	female.Blueprint.ERS337091.WGBS.bw
chrX	14181	14793	NA	NA	NA	0	2	0	122	31	0	maleHigh	NA	NA	NA	NA	NA	NA	NA	NA	NA	NA	NA	NA	NA	NA	NA	NA	subject	hypermethylated	hypermethylated	NA	NA	hypermethylated	hypermethylated	NA	NA	hypermethylated	hypermethylated	hypermethylated	hypermethylated	hypermethylated	NA	hypermethylated	hypermethylated	hypermethylated	hypermethylated	hypermethylated	hypermethylated
chrX	19133	20029	NA	NA	NA	31	62	8	28	27	8	maleHigh	NA	NA	NA	NA	NA	NA	NA	NA	NA	NA	NA	NA	NA	NA	NA	NA	subject	subject	escape	NA	hypermethylated	subject	escape	NA	NA	uncallable	subject	subject	hypermethylated	subject	NA	subject	subject	escape	subject	subject	subject
chrX	94835	95206	NA	NA	NA	7	38	2	76	34	2	maleHigh	NA	NA	NA	NA	NA	NA	NA	NA	NA	NA	NA	NA	NA	NA	NA	NA	subject	subject	hypermethylated	subject	NA	subject	subject	NA	NA	hypermethylated	hypermethylated	hypermethylated	NA	NA	NA	subject	hypermethylated	subject	hypermethylated	subject	subject
chrX	226432	226646	NA	NA	NA	4	11	1	102	27	2	maleHigh	NA	NA	NA	NA	NA	NA	NA	NA	NA	NA	NA	NA	NA	NA	NA	NA	hypermethylated	hypermethylated	hypermethylated	hypermethylated	hypermethylated	hypermethylated	NA	hypermethylated	hypermethylated	NA	NA	NA	NA	hypermethylated	hypermethylated	hypermethylated	hypermethylated	hypermethylated	hypermethylated	hypermethylated	hypermethylated
chrX	226900	227512	NA	NA	NA	3	7	0	91	27	2	maleHigh	NA	NA	NA	NA	NA	NA	NA	NA	NA	NA	NA	NA	NA	NA	NA	NA	NA	hypermethylated	hypermethylated	hypermethylated	subject	hypermethylated	NA	hypermethylated	hypermethylated	NA	NA	NA	NA	NA	hypermethylated	hypermethylated	hypermethylated	hypermethylated	hypermethylated	hypermethylated	subject
chrX	232018	232794	NA	NA	NA	9	70	8	30	27	3	maleHigh	NA	NA	NA	NA	NA	NA	NA	NA	NA	NA	NA	NA	NA	NA	NA	NA	NA	subject	subject	hypermethylated	uncallable	subject	NA	subject	subject	NA	hypermethylated	NA	hypermethylated	NA	subject	uncallable	subject	hypermethylated	subject	uncallable	subject
chrX	249837	251054	NA	NA	NA	10	37	1	94	37	2	maleHigh	NA	NA	NA	NA	NA	NA	NA	NA	NA	NA	NA	NA	NA	NA	NA	NA	hypermethylated	hypermethylated	hypermethylated	hypermethylated	hypermethylated	subject	subject	hypermethylated	hypermethylated	hypermethylated	subject	hypermethylated	hypermethylated	subject	hypermethylated	subject	hypermethylated	hypermethylated	subject	hypermethylated	hypermethylated
chrX	253747	254019	NA	NA	NA	0	0	0	151	39	0	maleHigh	NA	NA	NA	NA	NA	NA	NA	NA	NA	NA	NA	NA	NA	NA	NA	NA	hypermethylated	hypermethylated	hypermethylated	hypermethylated	hypermethylated	hypermethylated	hypermethylated	hypermethylated	hypermethylated	hypermethylated	hypermethylated	hypermethylated	hypermethylated	hypermethylated	hypermethylated	hypermethylated	hypermethylated	hypermethylated	hypermethylated	hypermethylated	hypermethylated
chrX	254992	255200	NA	NA	NA	0	0	0	152	39	0	maleHigh	NA	NA	NA	NA	NA	NA	NA	NA	NA	NA	NA	NA	NA	NA	NA	NA	hypermethylated	hypermethylated	hypermethylated	hypermethylated	hypermethylated	hypermethylated	hypermethylated	hypermethylated	hypermethylated	hypermethylated	hypermethylated	hypermethylated	hypermethylated	hypermethylated	hypermethylated	hypermethylated	hypermethylated	hypermethylated	hypermethylated	hypermethylated	hypermethylated
chrX	255951	256248	NA	NA	NA	0	1	0	151	39	0	maleHigh	NA	NA	NA	NA	NA	NA	NA	NA	NA	NA	NA	NA	NA	NA	NA	NA	hypermethylated	hypermethylated	hypermethylated	hypermethylated	hypermethylated	hypermethylated	hypermethylated	hypermethylated	hypermethylated	hypermethylated	hypermethylated	hypermethylated	hypermethylated	hypermethylated	hypermethylated	hypermethylated	hypermethylated	hypermethylated	hypermethylated	hypermethylated	hypermethylated
chrX	261226	261433	NA	NA	NA	4	16	1	131	39	0	maleHigh	NA	NA	NA	NA	NA	NA	NA	NA	NA	NA	NA	NA	NA	NA	NA	NA	hypermethylated	hypermethylated	hypermethylated	hypermethylated	hypermethylated	hypermethylated	hypermethylated	hypermethylated	hypermethylated	hypermethylated	hypermethylated	hypermethylated	hypermethylated	hypermethylated	hypermethylated	hypermethylated	hypermethylated	hypermethylated	hypermethylated	hypermethylated	hypermethylated
chrX	267814	268030	NA	NA	NA	1	14	0	135	39	0	maleHigh	NA	NA	NA	NA	NA	NA	NA	NA	NA	NA	NA	NA	NA	NA	NA	NA	hypermethylated	hypermethylated	hypermethylated	hypermethylated	hypermethylated	hypermethylated	hypermethylated	hypermethylated	hypermethylated	hypermethylated	hypermethylated	hypermethylated	hypermethylated	hypermethylated	hypermethylated	hypermethylated	hypermethylated	hypermethylated	hypermethylated	hypermethylated	hypermethylated
chrX	275711	277109	PLCXD1	PLCXD1	E	126	14	8	1	12	21	escape	NA	NA	NA	NA	NA	NA	NA	NA	NA	NA	NA	NA	NA	NA	NA	NA	escape	escape	escape	escape	escape	escape	escape	escape	escape	escape	escape	escape	escape	uncallable	subject	escape	escape	escape	escape	escape	escape
chrX	280482	281165	PLCXD1	PLCXD1	E	22	57	6	31	26	8	maleHigh	NA	NA	NA	NA	NA	NA	NA	NA	NA	NA	NA	NA	NA	NA	NA	NA	uncallable	escape	hypermethylated	escape	hypermethylated	escape	NA	NA	escape	NA	subject	escape	subject	NA	subject	hypermethylated	hypermethylated	subject	NA	NA	NA
chrX	288655	288886	NA	NA	NA	0	0	0	150	39	0	maleHigh	NA	NA	NA	NA	NA	NA	NA	NA	NA	NA	NA	NA	NA	NA	NA	NA	hypermethylated	hypermethylated	hypermethylated	hypermethylated	hypermethylated	hypermethylated	hypermethylated	hypermethylated	hypermethylated	hypermethylated	hypermethylated	hypermethylated	hypermethylated	hypermethylated	hypermethylated	hypermethylated	hypermethylated	hypermethylated	hypermethylated	hypermethylated	hypermethylated
chrX	290762	291000	NA	NA	NA	0	0	0	152	39	0	maleHigh	NA	NA	NA	NA	NA	NA	NA	NA	NA	NA	NA	NA	NA	NA	NA	NA	hypermethylated	hypermethylated	hypermethylated	hypermethylated	hypermethylated	hypermethylated	hypermethylated	hypermethylated	hypermethylated	hypermethylated	hypermethylated	hypermethylated	hypermethylated	hypermethylated	hypermethylated	hypermethylated	hypermethylated	hypermethylated	hypermethylated	hypermethylated	hypermethylated
chrX	293041	293283	NA	NA	NA	0	0	0	152	39	0	maleHigh	NA	NA	NA	NA	NA	NA	NA	NA	NA	NA	NA	NA	NA	NA	NA	NA	hypermethylated	hypermethylated	hypermethylated	hypermethylated	hypermethylated	hypermethylated	hypermethylated	hypermethylated	hypermethylated	hypermethylated	hypermethylated	hypermethylated	hypermethylated	hypermethylated	hypermethylated	hypermethylated	hypermethylated	hypermethylated	hypermethylated	hypermethylated	hypermethylated
chrX	299047	299365	NA	NA	NA	0	0	0	152	39	0	maleHigh	NA	NA	NA	NA	NA	NA	NA	NA	NA	NA	NA	NA	NA	NA	NA	NA	hypermethylated	hypermethylated	hypermethylated	hypermethylated	hypermethylated	hypermethylated	hypermethylated	hypermethylated	hypermethylated	hypermethylated	hypermethylated	hypermethylated	hypermethylated	hypermethylated	hypermethylated	hypermethylated	hypermethylated	hypermethylated	hypermethylated	hypermethylated	hypermethylated
chrX	304867	305161	NA	NA	NA	0	0	0	152	39	0	maleHigh	NA	NA	NA	NA	NA	NA	NA	NA	NA	NA	NA	NA	NA	NA	NA	NA	hypermethylated	hypermethylated	hypermethylated	hypermethylated	hypermethylated	hypermethylated	hypermethylated	hypermethylated	hypermethylated	hypermethylated	hypermethylated	hypermethylated	hypermethylated	hypermethylated	hypermethylated	hypermethylated	hypermethylated	hypermethylated	hypermethylated	hypermethylated	hypermethylated
chrX	307352	307911	NA	NA	NA	0	0	0	150	39	0	maleHigh	NA	NA	NA	NA	NA	NA	NA	NA	NA	NA	NA	NA	NA	NA	NA	NA	hypermethylated	hypermethylated	hypermethylated	hypermethylated	hypermethylated	hypermethylated	hypermethylated	hypermethylated	hypermethylated	hypermethylated	hypermethylated	hypermethylated	hypermethylated	hypermethylated	hypermethylated	hypermethylated	hypermethylated	hypermethylated	hypermethylated	hypermethylated	hypermethylated
chrX	310864	311889	NA	NA	NA	0	0	0	151	39	0	maleHigh	NA	NA	NA	NA	NA	NA	NA	NA	NA	NA	NA	NA	NA	NA	NA	NA	hypermethylated	hypermethylated	hypermethylated	hypermethylated	hypermethylated	hypermethylated	hypermethylated	hypermethylated	hypermethylated	hypermethylated	hypermethylated	hypermethylated	hypermethylated	hypermethylated	hypermethylated	hypermethylated	hypermethylated	hypermethylated	hypermethylated	hypermethylated	hypermethylated
chrX	312611	313239	NA	NA	NA	0	0	0	152	39	0	maleHigh	NA	NA	NA	NA	NA	NA	NA	NA	NA	NA	NA	NA	NA	NA	NA	NA	hypermethylated	hypermethylated	hypermethylated	hypermethylated	hypermethylated	hypermethylated	hypermethylated	hypermethylated	hypermethylated	hypermethylated	hypermethylated	hypermethylated	hypermethylated	hypermethylated	hypermethylated	hypermethylated	hypermethylated	hypermethylated	hypermethylated	hypermethylated	hypermethylated
chrX	314094	314464	NA	NA	NA	0	0	0	152	39	0	maleHigh	NA	NA	NA	NA	NA	NA	NA	NA	NA	NA	NA	NA	NA	NA	NA	NA	hypermethylated	hypermethylated	hypermethylated	hypermethylated	hypermethylated	hypermethylated	hypermethylated	hypermethylated	hypermethylated	hypermethylated	hypermethylated	hypermethylated	hypermethylated	hypermethylated	hypermethylated	hypermethylated	hypermethylated	hypermethylated	hypermethylated	hypermethylated	hypermethylated
chrX	314797	315195	NA	NA	NA	0	0	0	152	39	0	maleHigh	NA	NA	NA	NA	NA	NA	NA	NA	NA	NA	NA	NA	NA	NA	NA	NA	hypermethylated	hypermethylated	hypermethylated	hypermethylated	hypermethylated	hypermethylated	hypermethylated	hypermethylated	hypermethylated	hypermethylated	hypermethylated	hypermethylated	hypermethylated	hypermethylated	hypermethylated	hypermethylated	hypermethylated	hypermethylated	hypermethylated	hypermethylated	hypermethylated
chrX	316709	317326	GTPBP6,LINC00685	GTPBP6	E	0	0	0	151	39	0	maleHigh	NA	NA	NA	NA	NA	NA	NA	NA	NA	NA	NA	NA	NA	NA	NA	NA	hypermethylated	hypermethylated	hypermethylated	hypermethylated	hypermethylated	hypermethylated	hypermethylated	hypermethylated	hypermethylated	hypermethylated	hypermethylated	hypermethylated	hypermethylated	hypermethylated	hypermethylated	hypermethylated	hypermethylated	hypermethylated	hypermethylated	hypermethylated	hypermethylated
chrX	318417	320185	GTPBP6,LINC00685	GTPBP6	E	137	8	3	0	3	32	escape	NA	NA	NA	NA	NA	NA	NA	NA	NA	NA	NA	NA	NA	NA	NA	NA	escape	escape	escape	escape	escape	escape	escape	escape	escape	escape	escape	escape	escape	escape	escape	escape	escape	escape	escape	escape	escape
chrX	324108	324315	NA	NA	NA	4	73	5	70	31	7	maleHigh	NA	NA	NA	NA	NA	NA	NA	NA	NA	NA	NA	NA	NA	NA	NA	NA	hypermethylated	subject	subject	subject	subject	subject	subject	hypermethylated	hypermethylated	subject	subject	uncallable	subject	subject	subject	escape	hypermethylated	hypermethylated	subject	subject	subject
chrX	327798	328146	NA	NA	NA	0	1	0	147	39	0	maleHigh	NA	NA	NA	NA	NA	NA	NA	NA	NA	NA	NA	NA	NA	NA	NA	NA	hypermethylated	hypermethylated	hypermethylated	hypermethylated	hypermethylated	hypermethylated	hypermethylated	hypermethylated	hypermethylated	hypermethylated	hypermethylated	hypermethylated	hypermethylated	hypermethylated	hypermethylated	hypermethylated	hypermethylated	hypermethylated	hypermethylated	hypermethylated	hypermethylated
chrX	330663	335233	NA	NA	NA	0	0	0	152	39	0	maleHigh	NA	NA	NA	NA	NA	NA	NA	NA	NA	NA	NA	NA	NA	NA	NA	NA	hypermethylated	hypermethylated	hypermethylated	hypermethylated	hypermethylated	hypermethylated	hypermethylated	hypermethylated	hypermethylated	hypermethylated	hypermethylated	hypermethylated	hypermethylated	hypermethylated	hypermethylated	hypermethylated	hypermethylated	hypermethylated	hypermethylated	hypermethylated	hypermethylated
chrX	337436	337814	NA	NA	NA	0	0	0	152	39	0	maleHigh	NA	NA	NA	NA	NA	NA	NA	NA	NA	NA	NA	NA	NA	NA	NA	NA	hypermethylated	hypermethylated	hypermethylated	hypermethylated	hypermethylated	hypermethylated	hypermethylated	hypermethylated	hypermethylated	hypermethylated	hypermethylated	hypermethylated	hypermethylated	hypermethylated	hypermethylated	hypermethylated	hypermethylated	hypermethylated	hypermethylated	hypermethylated	hypermethylated
chrX	338277	347936	NA	NA	NA	0	0	0	152	39	0	maleHigh	NA	NA	NA	NA	NA	NA	NA	NA	NA	NA	NA	NA	NA	NA	NA	NA	hypermethylated	hypermethylated	hypermethylated	hypermethylated	hypermethylated	hypermethylated	hypermethylated	hypermethylated	hypermethylated	hypermethylated	hypermethylated	hypermethylated	hypermethylated	hypermethylated	hypermethylated	hypermethylated	hypermethylated	hypermethylated	hypermethylated	hypermethylated	hypermethylated
chrX	350300	351266	NA	NA	NA	0	0	0	152	39	0	maleHigh	NA	NA	NA	NA	NA	NA	NA	NA	NA	NA	NA	NA	NA	NA	NA	NA	hypermethylated	hypermethylated	hypermethylated	hypermethylated	hypermethylated	hypermethylated	hypermethylated	hypermethylated	hypermethylated	hypermethylated	hypermethylated	hypermethylated	hypermethylated	hypermethylated	hypermethylated	hypermethylated	hypermethylated	hypermethylated	hypermethylated	hypermethylated	hypermethylated
chrX	352251	352891	NA	NA	NA	0	0	0	152	39	0	maleHigh	NA	NA	NA	NA	NA	NA	NA	NA	NA	NA	NA	NA	NA	NA	NA	NA	hypermethylated	hypermethylated	hypermethylated	hypermethylated	hypermethylated	hypermethylated	hypermethylated	hypermethylated	hypermethylated	hypermethylated	hypermethylated	hypermethylated	hypermethylated	hypermethylated	hypermethylated	hypermethylated	hypermethylated	hypermethylated	hypermethylated	hypermethylated	hypermethylated
chrX	357933	359137	NA	NA	NA	0	0	0	152	39	0	maleHigh	NA	NA	NA	NA	NA	NA	NA	NA	NA	NA	NA	NA	NA	NA	NA	NA	hypermethylated	hypermethylated	hypermethylated	hypermethylated	hypermethylated	hypermethylated	hypermethylated	hypermethylated	hypermethylated	hypermethylated	hypermethylated	hypermethylated	hypermethylated	hypermethylated	hypermethylated	hypermethylated	hypermethylated	hypermethylated	hypermethylated	hypermethylated	hypermethylated
chrX	361255	361680	NA	NA	NA	0	0	0	151	39	0	maleHigh	NA	NA	NA	NA	NA	NA	NA	NA	NA	NA	NA	NA	NA	NA	NA	NA	hypermethylated	hypermethylated	hypermethylated	hypermethylated	hypermethylated	hypermethylated	hypermethylated	hypermethylated	hypermethylated	hypermethylated	hypermethylated	hypermethylated	hypermethylated	hypermethylated	hypermethylated	hypermethylated	hypermethylated	hypermethylated	hypermethylated	hypermethylated	hypermethylated
chrX	363218	363754	NA	NA	NA	0	0	0	152	39	0	maleHigh	NA	NA	NA	NA	NA	NA	NA	NA	NA	NA	NA	NA	NA	NA	NA	NA	hypermethylated	hypermethylated	hypermethylated	hypermethylated	hypermethylated	hypermethylated	hypermethylated	hypermethylated	hypermethylated	hypermethylated	hypermethylated	hypermethylated	hypermethylated	hypermethylated	hypermethylated	hypermethylated	hypermethylated	hypermethylated	hypermethylated	hypermethylated	hypermethylated
chrX	369559	369937	NA	NA	NA	0	0	0	150	39	0	maleHigh	NA	NA	NA	NA	NA	NA	NA	NA	NA	NA	NA	NA	NA	NA	NA	NA	hypermethylated	hypermethylated	hypermethylated	hypermethylated	hypermethylated	hypermethylated	hypermethylated	hypermethylated	hypermethylated	hypermethylated	hypermethylated	hypermethylated	hypermethylated	hypermethylated	hypermethylated	hypermethylated	hypermethylated	hypermethylated	hypermethylated	hypermethylated	hypermethylated
chrX	370321	370564	NA	NA	NA	0	14	0	136	37	2	maleHigh	NA	NA	NA	NA	NA	NA	NA	NA	NA	NA	NA	NA	NA	NA	NA	NA	hypermethylated	hypermethylated	hypermethylated	hypermethylated	hypermethylated	hypermethylated	hypermethylated	hypermethylated	hypermethylated	hypermethylated	hypermethylated	subject	hypermethylated	hypermethylated	hypermethylated	hypermethylated	hypermethylated	hypermethylated	hypermethylated	hypermethylated	hypermethylated
chrX	370770	371683	NA	NA	NA	1	1	0	150	39	0	maleHigh	NA	NA	NA	NA	NA	NA	NA	NA	NA	NA	NA	NA	NA	NA	NA	NA	hypermethylated	hypermethylated	hypermethylated	hypermethylated	hypermethylated	hypermethylated	hypermethylated	hypermethylated	hypermethylated	hypermethylated	hypermethylated	hypermethylated	hypermethylated	hypermethylated	hypermethylated	hypermethylated	hypermethylated	hypermethylated	hypermethylated	hypermethylated	hypermethylated
chrX	373068	374387	NA	NA	NA	106	32	10	3	14	22	escape	NA	NA	NA	NA	NA	NA	NA	NA	NA	NA	NA	NA	NA	NA	NA	NA	subject	escape	escape	escape	escape	escape	escape	escape	escape	escape	escape	escape	escape	escape	escape	escape	escape	escape	escape	escape	escape
chrX	375534	375845	NA	NA	NA	1	17	0	132	38	1	maleHigh	NA	NA	NA	NA	NA	NA	NA	NA	NA	NA	NA	NA	NA	NA	NA	NA	hypermethylated	hypermethylated	hypermethylated	hypermethylated	hypermethylated	hypermethylated	hypermethylated	hypermethylated	hypermethylated	hypermethylated	hypermethylated	hypermethylated	hypermethylated	hypermethylated	hypermethylated	hypermethylated	hypermethylated	hypermethylated	hypermethylated	hypermethylated	hypermethylated
chrX	386231	387467	PPP2R3B	PPP2R3B	E	135	10	3	1	6	30	escape	NA	NA	NA	NA	NA	NA	NA	NA	NA	NA	NA	NA	NA	NA	NA	NA	escape	escape	escape	escape	escape	escape	escape	escape	escape	escape	escape	escape	escape	escape	escape	escape	escape	escape	escape	escape	escape
chrX	405903	406175	NA	NA	NA	0	0	0	152	39	0	maleHigh	NA	NA	NA	NA	NA	NA	NA	NA	NA	NA	NA	NA	NA	NA	NA	NA	hypermethylated	hypermethylated	hypermethylated	hypermethylated	hypermethylated	hypermethylated	hypermethylated	hypermethylated	hypermethylated	hypermethylated	hypermethylated	hypermethylated	hypermethylated	hypermethylated	hypermethylated	hypermethylated	hypermethylated	hypermethylated	hypermethylated	hypermethylated	hypermethylated
chrX	406636	408913	NA	NA	NA	0	0	0	152	39	0	maleHigh	NA	NA	NA	NA	NA	NA	NA	NA	NA	NA	NA	NA	NA	NA	NA	NA	hypermethylated	hypermethylated	hypermethylated	hypermethylated	hypermethylated	hypermethylated	hypermethylated	hypermethylated	hypermethylated	hypermethylated	hypermethylated	hypermethylated	hypermethylated	hypermethylated	hypermethylated	hypermethylated	hypermethylated	hypermethylated	hypermethylated	hypermethylated	hypermethylated
chrX	413444	413661	NA	NA	NA	10	97	21	23	38	1	maleHigh	NA	NA	NA	NA	NA	NA	NA	NA	NA	NA	NA	NA	NA	NA	NA	NA	subject	subject	subject	uncallable	escape	uncallable	uncallable	uncallable	uncallable	uncallable	subject	subject	subject	subject	subject	subject	subject	subject	subject	subject	subject
chrX	418968	419636	NA	NA	NA	0	3	0	149	39	0	maleHigh	NA	NA	NA	NA	NA	NA	NA	NA	NA	NA	NA	NA	NA	NA	NA	NA	hypermethylated	hypermethylated	hypermethylated	hypermethylated	hypermethylated	hypermethylated	hypermethylated	hypermethylated	hypermethylated	hypermethylated	hypermethylated	hypermethylated	hypermethylated	hypermethylated	hypermethylated	hypermethylated	hypermethylated	hypermethylated	hypermethylated	hypermethylated	hypermethylated
chrX	427181	428362	NA	NA	NA	0	141	2	8	39	0	maleHigh	NA	NA	NA	NA	NA	NA	NA	NA	NA	NA	NA	NA	NA	NA	NA	NA	subject	subject	subject	subject	subject	subject	subject	subject	subject	subject	subject	subject	subject	subject	subject	subject	subject	subject	subject	subject	subject
chrX	433842	434175	NA	NA	NA	0	1	0	151	39	0	maleHigh	NA	NA	NA	NA	NA	NA	NA	NA	NA	NA	NA	NA	NA	NA	NA	NA	hypermethylated	hypermethylated	hypermethylated	hypermethylated	hypermethylated	hypermethylated	hypermethylated	hypermethylated	hypermethylated	hypermethylated	hypermethylated	hypermethylated	hypermethylated	hypermethylated	hypermethylated	hypermethylated	hypermethylated	hypermethylated	hypermethylated	hypermethylated	hypermethylated
chrX	437445	437969	NA	NA	NA	15	14	0	123	39	0	maleHigh	NA	NA	NA	NA	NA	NA	NA	NA	NA	NA	NA	NA	NA	NA	NA	NA	hypermethylated	hypermethylated	hypermethylated	hypermethylated	hypermethylated	hypermethylated	hypermethylated	hypermethylated	hypermethylated	hypermethylated	hypermethylated	hypermethylated	hypermethylated	hypermethylated	hypermethylated	hypermethylated	hypermethylated	hypermethylated	hypermethylated	hypermethylated	hypermethylated
chrX	461033	461246	NA	NA	NA	0	16	0	135	39	0	maleHigh	NA	NA	NA	NA	NA	NA	NA	NA	NA	NA	NA	NA	NA	NA	NA	NA	hypermethylated	hypermethylated	hypermethylated	hypermethylated	hypermethylated	hypermethylated	hypermethylated	hypermethylated	hypermethylated	hypermethylated	hypermethylated	hypermethylated	hypermethylated	hypermethylated	hypermethylated	hypermethylated	hypermethylated	hypermethylated	hypermethylated	hypermethylated	hypermethylated
chrX	476165	476447	NA	NA	NA	0	7	0	145	39	0	maleHigh	NA	NA	NA	NA	NA	NA	NA	NA	NA	NA	NA	NA	NA	NA	NA	NA	hypermethylated	hypermethylated	hypermethylated	hypermethylated	hypermethylated	hypermethylated	hypermethylated	hypermethylated	hypermethylated	hypermethylated	hypermethylated	hypermethylated	hypermethylated	hypermethylated	hypermethylated	hypermethylated	hypermethylated	hypermethylated	hypermethylated	hypermethylated	hypermethylated
chrX	497394	497620	NA	NA	NA	0	17	0	135	39	0	maleHigh	NA	NA	NA	NA	NA	NA	NA	NA	NA	NA	NA	NA	NA	NA	NA	NA	hypermethylated	hypermethylated	hypermethylated	hypermethylated	hypermethylated	hypermethylated	hypermethylated	hypermethylated	hypermethylated	hypermethylated	hypermethylated	hypermethylated	hypermethylated	hypermethylated	hypermethylated	hypermethylated	hypermethylated	hypermethylated	hypermethylated	subject	hypermethylated
chrX	500176	500748	NA	NA	NA	0	114	0	38	39	0	maleHigh	NA	NA	NA	NA	NA	NA	NA	NA	NA	NA	NA	NA	NA	NA	NA	NA	hypermethylated	subject	hypermethylated	subject	subject	subject	subject	subject	subject	subject	subject	subject	subject	subject	subject	subject	subject	subject	subject	subject	subject
chrX	619007	620527	NA	NA	NA	64	59	22	4	27	8	maleHigh	NA	NA	NA	NA	NA	NA	NA	NA	NA	NA	NA	NA	NA	NA	NA	NA	subject	escape	subject	escape	escape	escape	escape	escape	escape	escape	uncallable	escape	subject	escape	escape	escape	uncallable	escape	escape	escape	escape
chrX	623828	624591	SHOX	SHOX	E	82	51	14	3	22	11	maleHigh	NA	NA	NA	NA	NA	NA	NA	NA	NA	NA	NA	NA	NA	NA	NA	NA	subject	uncallable	subject	escape	escape	escape	escape	escape	escape	escape	escape	escape	uncallable	escape	escape	escape	escape	escape	escape	escape	escape
chrX	629694	631462	NA	NA	NA	84	51	11	5	24	12	maleHigh	NA	NA	NA	NA	NA	NA	NA	NA	NA	NA	NA	NA	NA	NA	NA	NA	subject	escape	subject	escape	escape	escape	escape	escape	escape	escape	escape	escape	subject	escape	escape	escape	escape	escape	escape	escape	escape
chrX	631888	632238	NA	NA	NA	101	34	13	2	10	24	escape	NA	NA	NA	NA	NA	NA	NA	NA	NA	NA	NA	NA	NA	NA	NA	NA	subject	escape	subject	escape	escape	escape	escape	escape	escape	escape	escape	escape	escape	escape	escape	escape	escape	escape	escape	escape	escape
chrX	633992	634942	NA	NA	NA	85	48	15	4	22	12	maleHigh	NA	NA	NA	NA	NA	NA	NA	NA	NA	NA	NA	NA	NA	NA	NA	NA	subject	escape	subject	escape	escape	escape	escape	escape	escape	escape	escape	escape	uncallable	escape	escape	escape	escape	escape	escape	escape	escape
chrX	642055	642692	NA	NA	NA	66	54	24	4	24	8	maleHigh	NA	NA	NA	NA	NA	NA	NA	NA	NA	NA	NA	NA	NA	NA	NA	NA	subject	uncallable	subject	escape	escape	escape	escape	escape	escape	escape	subject	uncallable	subject	uncallable	escape	uncallable	escape	escape	uncallable	uncallable	uncallable
chrX	644088	644902	NA	NA	NA	83	45	14	7	16	17	NA	NA	NA	NA	NA	NA	NA	NA	NA	NA	NA	NA	NA	NA	NA	NA	NA	subject	escape	subject	escape	escape	escape	escape	escape	escape	escape	escape	escape	uncallable	escape	escape	escape	escape	escape	escape	escape	escape
chrX	662201	662436	NA	NA	NA	0	16	0	136	39	0	maleHigh	NA	NA	NA	NA	NA	NA	NA	NA	NA	NA	NA	NA	NA	NA	NA	NA	hypermethylated	hypermethylated	hypermethylated	hypermethylated	subject	hypermethylated	hypermethylated	subject	hypermethylated	subject	hypermethylated	hypermethylated	hypermethylated	hypermethylated	hypermethylated	hypermethylated	hypermethylated	hypermethylated	hypermethylated	hypermethylated	hypermethylated
chrX	663882	664104	NA	NA	NA	0	1	0	151	39	0	maleHigh	NA	NA	NA	NA	NA	NA	NA	NA	NA	NA	NA	NA	NA	NA	NA	NA	hypermethylated	hypermethylated	hypermethylated	hypermethylated	hypermethylated	hypermethylated	hypermethylated	hypermethylated	hypermethylated	hypermethylated	hypermethylated	hypermethylated	hypermethylated	hypermethylated	hypermethylated	hypermethylated	hypermethylated	hypermethylated	hypermethylated	hypermethylated	hypermethylated
chrX	790949	791167	NA	NA	NA	12	108	11	19	37	0	maleHigh	NA	NA	NA	NA	NA	NA	NA	NA	NA	NA	NA	NA	NA	NA	NA	NA	subject	subject	subject	subject	subject	uncallable	escape	uncallable	subject	subject	subject	subject	subject	subject	subject	subject	subject	subject	subject	subject	subject
chrX	905884	906112	NA	NA	NA	0	6	0	146	39	0	maleHigh	NA	NA	NA	NA	NA	NA	NA	NA	NA	NA	NA	NA	NA	NA	NA	NA	hypermethylated	hypermethylated	hypermethylated	hypermethylated	hypermethylated	hypermethylated	hypermethylated	hypermethylated	hypermethylated	hypermethylated	hypermethylated	hypermethylated	hypermethylated	hypermethylated	hypermethylated	hypermethylated	hypermethylated	hypermethylated	hypermethylated	hypermethylated	hypermethylated
chrX	1202332	1202563	NA	NA	NA	0	14	0	138	39	0	maleHigh	NA	NA	NA	NA	NA	NA	NA	NA	NA	NA	NA	NA	NA	NA	NA	NA	hypermethylated	hypermethylated	hypermethylated	hypermethylated	hypermethylated	hypermethylated	hypermethylated	hypermethylated	hypermethylated	hypermethylated	hypermethylated	hypermethylated	hypermethylated	hypermethylated	hypermethylated	hypermethylated	hypermethylated	hypermethylated	hypermethylated	hypermethylated	hypermethylated
chrX	1294313	1294610	MIR3690	MIR3690	NA	0	1	0	151	39	0	maleHigh	NA	NA	NA	NA	NA	NA	NA	NA	NA	NA	NA	NA	NA	NA	NA	NA	hypermethylated	hypermethylated	hypermethylated	hypermethylated	hypermethylated	hypermethylated	hypermethylated	hypermethylated	hypermethylated	hypermethylated	hypermethylated	hypermethylated	hypermethylated	hypermethylated	hypermethylated	hypermethylated	hypermethylated	hypermethylated	hypermethylated	hypermethylated	hypermethylated
chrX	1352174	1352464	NA	NA	NA	0	0	0	152	39	0	maleHigh	NA	NA	NA	NA	NA	NA	NA	NA	NA	NA	NA	NA	NA	NA	NA	NA	hypermethylated	hypermethylated	hypermethylated	hypermethylated	hypermethylated	hypermethylated	hypermethylated	hypermethylated	hypermethylated	hypermethylated	hypermethylated	hypermethylated	hypermethylated	hypermethylated	hypermethylated	hypermethylated	hypermethylated	hypermethylated	hypermethylated	hypermethylated	hypermethylated
chrX	1365245	1367849	NA	NA	NA	0	0	0	152	39	0	maleHigh	NA	NA	NA	NA	NA	NA	NA	NA	NA	NA	NA	NA	NA	NA	NA	NA	hypermethylated	hypermethylated	hypermethylated	hypermethylated	hypermethylated	hypermethylated	hypermethylated	hypermethylated	hypermethylated	hypermethylated	hypermethylated	hypermethylated	hypermethylated	hypermethylated	hypermethylated	hypermethylated	hypermethylated	hypermethylated	hypermethylated	hypermethylated	hypermethylated
chrX	1386365	1386816	NA	NA	NA	0	0	0	152	39	0	maleHigh	NA	NA	NA	NA	NA	NA	NA	NA	NA	NA	NA	NA	NA	NA	NA	NA	hypermethylated	hypermethylated	hypermethylated	hypermethylated	hypermethylated	hypermethylated	hypermethylated	hypermethylated	hypermethylated	hypermethylated	hypermethylated	hypermethylated	hypermethylated	hypermethylated	hypermethylated	hypermethylated	hypermethylated	hypermethylated	hypermethylated	hypermethylated	hypermethylated
chrX	1387246	1387594	NA	NA	NA	0	0	0	152	39	0	maleHigh	NA	NA	NA	NA	NA	NA	NA	NA	NA	NA	NA	NA	NA	NA	NA	NA	hypermethylated	hypermethylated	hypermethylated	hypermethylated	hypermethylated	hypermethylated	hypermethylated	hypermethylated	hypermethylated	hypermethylated	hypermethylated	hypermethylated	hypermethylated	hypermethylated	hypermethylated	hypermethylated	hypermethylated	hypermethylated	hypermethylated	hypermethylated	hypermethylated
chrX	1389235	1389533	NA	NA	NA	0	0	0	149	39	0	maleHigh	NA	NA	NA	NA	NA	NA	NA	NA	NA	NA	NA	NA	NA	NA	NA	NA	hypermethylated	hypermethylated	hypermethylated	hypermethylated	hypermethylated	hypermethylated	hypermethylated	hypermethylated	hypermethylated	hypermethylated	hypermethylated	hypermethylated	hypermethylated	hypermethylated	hypermethylated	hypermethylated	hypermethylated	hypermethylated	hypermethylated	hypermethylated	hypermethylated
chrX	1391608	1392917	SLC25A6	SLC25A6	discordant	143	3	1	1	0	37	escape	NA	NA	NA	NA	NA	NA	NA	NA	NA	NA	NA	NA	NA	NA	NA	NA	escape	escape	escape	escape	escape	escape	escape	escape	escape	escape	escape	escape	escape	escape	escape	escape	escape	escape	escape	escape	escape
chrX	1418987	1419247	NA	NA	NA	0	0	0	150	39	0	maleHigh	NA	NA	NA	NA	NA	NA	NA	NA	NA	NA	NA	NA	NA	NA	NA	NA	hypermethylated	hypermethylated	hypermethylated	hypermethylated	hypermethylated	hypermethylated	hypermethylated	hypermethylated	hypermethylated	hypermethylated	hypermethylated	hypermethylated	hypermethylated	hypermethylated	hypermethylated	hypermethylated	hypermethylated	hypermethylated	hypermethylated	hypermethylated	hypermethylated
chrX	1427770	1428109	NA	NA	NA	0	0	0	152	39	0	maleHigh	NA	NA	NA	NA	NA	NA	NA	NA	NA	NA	NA	NA	NA	NA	NA	NA	hypermethylated	hypermethylated	hypermethylated	hypermethylated	hypermethylated	hypermethylated	hypermethylated	hypermethylated	hypermethylated	hypermethylated	hypermethylated	hypermethylated	hypermethylated	hypermethylated	hypermethylated	hypermethylated	hypermethylated	hypermethylated	hypermethylated	hypermethylated	hypermethylated
chrX	1432130	1432481	NA	NA	NA	0	0	0	152	39	0	maleHigh	NA	NA	NA	NA	NA	NA	NA	NA	NA	NA	NA	NA	NA	NA	NA	NA	hypermethylated	hypermethylated	hypermethylated	hypermethylated	hypermethylated	hypermethylated	hypermethylated	hypermethylated	hypermethylated	hypermethylated	hypermethylated	hypermethylated	hypermethylated	hypermethylated	hypermethylated	hypermethylated	hypermethylated	hypermethylated	hypermethylated	hypermethylated	hypermethylated
chrX	1434958	1435222	NA	NA	NA	0	0	0	151	39	0	maleHigh	NA	NA	NA	NA	NA	NA	NA	NA	NA	NA	NA	NA	NA	NA	NA	NA	hypermethylated	hypermethylated	hypermethylated	hypermethylated	hypermethylated	hypermethylated	hypermethylated	hypermethylated	hypermethylated	hypermethylated	hypermethylated	hypermethylated	hypermethylated	hypermethylated	hypermethylated	hypermethylated	hypermethylated	hypermethylated	hypermethylated	hypermethylated	hypermethylated
chrX	1439060	1439459	NA	NA	NA	0	0	0	152	39	0	maleHigh	NA	NA	NA	NA	NA	NA	NA	NA	NA	NA	NA	NA	NA	NA	NA	NA	hypermethylated	hypermethylated	hypermethylated	hypermethylated	hypermethylated	hypermethylated	hypermethylated	hypermethylated	hypermethylated	hypermethylated	hypermethylated	hypermethylated	hypermethylated	hypermethylated	hypermethylated	hypermethylated	hypermethylated	hypermethylated	hypermethylated	hypermethylated	hypermethylated
chrX	1443040	1443881	NA	NA	NA	0	0	0	151	39	0	maleHigh	NA	NA	NA	NA	NA	NA	NA	NA	NA	NA	NA	NA	NA	NA	NA	NA	hypermethylated	hypermethylated	hypermethylated	hypermethylated	hypermethylated	hypermethylated	hypermethylated	hypermethylated	hypermethylated	hypermethylated	hypermethylated	hypermethylated	hypermethylated	hypermethylated	hypermethylated	hypermethylated	hypermethylated	hypermethylated	hypermethylated	hypermethylated	hypermethylated
chrX	1452747	1454457	ASMTL	ASMTL	E	144	4	1	0	0	39	escape	NA	NA	NA	NA	NA	NA	NA	NA	NA	NA	NA	NA	NA	NA	NA	NA	escape	escape	escape	escape	escape	escape	escape	escape	escape	escape	escape	escape	escape	escape	escape	escape	escape	escape	escape	escape	escape
chrX	1465541	1466680	NA	NA	NA	6	31	6	109	39	0	maleHigh	NA	NA	NA	NA	NA	NA	NA	NA	NA	NA	NA	NA	NA	NA	NA	NA	hypermethylated	hypermethylated	hypermethylated	hypermethylated	hypermethylated	hypermethylated	hypermethylated	hypermethylated	hypermethylated	hypermethylated	hypermethylated	hypermethylated	hypermethylated	hypermethylated	hypermethylated	hypermethylated	hypermethylated	hypermethylated	hypermethylated	hypermethylated	hypermethylated
chrX	1536986	1537230	P2RY8	P2RY8	NA	95	23	1	29	18	20	NA	NA	NA	NA	NA	NA	NA	NA	NA	NA	NA	NA	NA	NA	NA	NA	NA	escape	escape	escape	escape	escape	escape	escape	escape	escape	escape	escape	escape	escape	escape	escape	escape	escape	escape	escape	escape	escape
chrX	1591460	1592141	AKAP17A	AKAP17A	E	134	12	2	1	8	29	escape	NA	NA	NA	NA	NA	NA	NA	NA	NA	NA	NA	NA	NA	NA	NA	NA	escape	escape	escape	escape	escape	escape	escape	escape	escape	escape	escape	escape	escape	escape	escape	escape	escape	escape	escape	escape	escape
chrX	1593773	1594270	ASMT	ASMT	NA	0	0	0	150	39	0	maleHigh	NA	NA	NA	NA	NA	NA	NA	NA	NA	NA	NA	NA	NA	NA	NA	NA	hypermethylated	hypermethylated	hypermethylated	hypermethylated	hypermethylated	hypermethylated	hypermethylated	hypermethylated	hypermethylated	hypermethylated	hypermethylated	hypermethylated	hypermethylated	hypermethylated	hypermethylated	hypermethylated	hypermethylated	hypermethylated	hypermethylated	hypermethylated	hypermethylated
chrX	1598112	1601734	NA	NA	NA	0	2	0	150	39	0	maleHigh	NA	NA	NA	NA	NA	NA	NA	NA	NA	NA	NA	NA	NA	NA	NA	NA	hypermethylated	hypermethylated	hypermethylated	hypermethylated	hypermethylated	hypermethylated	hypermethylated	hypermethylated	hypermethylated	hypermethylated	hypermethylated	hypermethylated	hypermethylated	hypermethylated	hypermethylated	hypermethylated	hypermethylated	hypermethylated	hypermethylated	hypermethylated	hypermethylated
chrX	1660260	1660467	NA	NA	NA	0	1	0	149	39	0	maleHigh	NA	NA	NA	NA	NA	NA	NA	NA	NA	NA	NA	NA	NA	NA	NA	NA	hypermethylated	hypermethylated	hypermethylated	hypermethylated	hypermethylated	hypermethylated	hypermethylated	hypermethylated	hypermethylated	hypermethylated	hypermethylated	hypermethylated	hypermethylated	hypermethylated	hypermethylated	hypermethylated	hypermethylated	hypermethylated	hypermethylated	hypermethylated	hypermethylated
chrX	2186720	2186985	NA	NA	NA	0	0	0	147	39	0	maleHigh	NA	NA	NA	NA	NA	NA	NA	NA	NA	NA	NA	NA	NA	NA	NA	NA	hypermethylated	hypermethylated	hypermethylated	hypermethylated	hypermethylated	hypermethylated	hypermethylated	hypermethylated	hypermethylated	hypermethylated	hypermethylated	hypermethylated	hypermethylated	hypermethylated	hypermethylated	hypermethylated	hypermethylated	hypermethylated	hypermethylated	hypermethylated	hypermethylated
chrX	2488729	2490662	NA	NA	NA	0	0	0	152	39	0	maleHigh	NA	NA	NA	NA	NA	NA	NA	NA	NA	NA	NA	NA	NA	NA	NA	NA	hypermethylated	hypermethylated	hypermethylated	hypermethylated	hypermethylated	hypermethylated	hypermethylated	hypermethylated	hypermethylated	hypermethylated	hypermethylated	hypermethylated	hypermethylated	hypermethylated	hypermethylated	hypermethylated	hypermethylated	hypermethylated	hypermethylated	hypermethylated	hypermethylated
chrX	2490817	2491029	NA	NA	NA	0	4	0	148	39	0	maleHigh	NA	NA	NA	NA	NA	NA	NA	NA	NA	NA	NA	NA	NA	NA	NA	NA	hypermethylated	hypermethylated	hypermethylated	hypermethylated	hypermethylated	hypermethylated	hypermethylated	hypermethylated	hypermethylated	hypermethylated	hypermethylated	hypermethylated	hypermethylated	hypermethylated	hypermethylated	hypermethylated	hypermethylated	hypermethylated	hypermethylated	hypermethylated	hypermethylated
chrX	2500328	2501138	DHRSX,ZBED1	DHRSX,ZBED1	E,discordant	131	13	0	4	12	27	escape	NA	NA	NA	NA	NA	NA	NA	NA	NA	NA	NA	NA	NA	NA	NA	NA	escape	escape	escape	escape	escape	escape	escape	escape	escape	escape	escape	escape	escape	escape	escape	escape	escape	escape	escape	escape	escape
chrX	2583412	2584744	NA	NA	NA	91	39	16	4	18	18	NA	NA	NA	NA	NA	NA	NA	NA	NA	NA	NA	NA	NA	NA	NA	NA	NA	subject	escape	subject	escape	escape	escape	escape	escape	escape	escape	escape	escape	escape	escape	escape	escape	escape	escape	escape	escape	escape
chrX	2609065	2609656	MIR6089,CD99P1	CD99P1	E	136	10	1	1	4	31	escape	NA	NA	NA	NA	NA	NA	NA	NA	NA	NA	NA	NA	NA	NA	NA	NA	escape	escape	escape	escape	escape	escape	escape	escape	escape	escape	escape	escape	escape	escape	escape	escape	escape	escape	escape	escape	escape
chrX	2690929	2692079	CD99	CD99	VE	144	5	3	0	1	35	escape	NA	NA	NA	NA	NA	NA	NA	NA	NA	NA	NA	NA	NA	NA	NA	NA	escape	escape	escape	escape	escape	escape	escape	escape	escape	escape	escape	escape	escape	escape	escape	escape	escape	escape	escape	escape	escape
chrX	2828512	2830194	GYG2	GYG2	E	27	95	35	4	28	19	maleHigh	NA	NA	NA	NA	NA	NA	NA	NA	NA	NA	NA	NA	NA	NA	NA	NA	subject	uncallable	subject	uncallable	uncallable	subject	uncallable	uncallable	uncallable	uncallable	subject	subject	subject	subject	subject	subject	subject	subject	subject	subject	subject
chrX	2907397	2907605	NA	NA	NA	0	2	0	157	51	0	maleHigh	NA	NA	NA	NA	NA	NA	NA	NA	NA	NA	NA	NA	NA	NA	NA	NA	hypermethylated	hypermethylated	hypermethylated	hypermethylated	hypermethylated	hypermethylated	hypermethylated	hypermethylated	hypermethylated	hypermethylated	hypermethylated	hypermethylated	hypermethylated	hypermethylated	hypermethylated	hypermethylated	hypermethylated	hypermethylated	hypermethylated	hypermethylated	hypermethylated
chrX	2917908	2918195	NA	NA	NA	0	0	0	161	51	0	maleHigh	NA	NA	NA	NA	NA	NA	NA	NA	NA	NA	NA	NA	NA	NA	NA	NA	hypermethylated	hypermethylated	hypermethylated	hypermethylated	hypermethylated	hypermethylated	hypermethylated	hypermethylated	hypermethylated	hypermethylated	hypermethylated	hypermethylated	hypermethylated	hypermethylated	hypermethylated	hypermethylated	hypermethylated	hypermethylated	hypermethylated	hypermethylated	hypermethylated
chrX	2928154	2929470	ARSD	ARSD	E	114	32	15	0	6	41	escape	NA	NA	NA	NA	NA	NA	NA	NA	NA	NA	NA	NA	NA	NA	NA	NA	subject	escape	escape	escape	escape	escape	escape	escape	escape	escape	escape	escape	escape	escape	escape	escape	escape	escape	escape	escape	escape
chrX	3310327	3310568	NA	NA	NA	0	1	0	129	50	0	maleHigh	NA	NA	NA	NA	NA	NA	NA	NA	NA	NA	NA	NA	NA	NA	NA	NA	hypermethylated	hypermethylated	hypermethylated	hypermethylated	hypermethylated	hypermethylated	hypermethylated	hypermethylated	hypermethylated	hypermethylated	hypermethylated	NA	hypermethylated	NA	NA	hypermethylated	NA	hypermethylated	NA	NA	hypermethylated
chrX	3317110	3317690	NA	NA	NA	0	2	0	157	51	0	maleHigh	NA	NA	NA	NA	NA	NA	NA	NA	NA	NA	NA	NA	NA	NA	NA	NA	hypermethylated	hypermethylated	hypermethylated	hypermethylated	hypermethylated	hypermethylated	hypermethylated	hypermethylated	hypermethylated	hypermethylated	hypermethylated	hypermethylated	hypermethylated	hypermethylated	hypermethylated	hypermethylated	hypermethylated	hypermethylated	hypermethylated	hypermethylated	hypermethylated
chrX	3345312	3347306	MXRA5	MXRA5	E	84	56	18	2	25	21	maleHigh	NA	NA	NA	NA	NA	NA	NA	NA	NA	NA	NA	NA	NA	NA	NA	NA	subject	escape	subject	escape	escape	escape	escape	escape	escape	escape	escape	escape	subject	escape	escape	escape	escape	escape	escape	escape	escape
chrX	3712365	3712579	PRKX	PRKX	E	85	43	27	4	9	38	NA	NA	NA	NA	NA	NA	NA	NA	NA	NA	NA	NA	NA	NA	NA	NA	NA	subject	subject	subject	escape	escape	escape	escape	uncallable	uncallable	uncallable	uncallable	escape	escape	uncallable	escape	escape	uncallable	escape	escape	escape	escape
chrX	3712691	3713921	PRKX	PRKX	E	140	13	3	1	10	41	escape	NA	NA	NA	NA	NA	NA	NA	NA	NA	NA	NA	NA	NA	NA	NA	NA	escape	escape	escape	escape	escape	escape	escape	escape	escape	escape	escape	escape	escape	escape	escape	escape	escape	escape	escape	escape	escape
chrX	3814532	3816531	NA	NA	NA	150	5	4	0	4	47	escape	NA	NA	NA	NA	NA	NA	NA	NA	NA	NA	NA	NA	NA	NA	NA	NA	escape	escape	escape	escape	escape	escape	escape	escape	escape	escape	escape	escape	escape	escape	escape	escape	escape	escape	escape	escape	escape
chrX	3835162	3835761	NA	NA	NA	0	0	0	3	0	0	hypermethylated	NA	NA	NA	NA	NA	NA	NA	NA	NA	NA	NA	NA	NA	NA	NA	NA	NA	NA	NA	NA	NA	NA	NA	NA	NA	NA	NA	NA	NA	NA	NA	NA	NA	NA	NA	NA	NA
chrX	3838065	3838689	NA	NA	NA	0	1	0	139	34	0	maleHigh	NA	NA	NA	NA	NA	NA	NA	NA	NA	NA	NA	NA	NA	NA	NA	NA	hypermethylated	hypermethylated	hypermethylated	NA	hypermethylated	hypermethylated	hypermethylated	hypermethylated	hypermethylated	hypermethylated	hypermethylated	NA	hypermethylated	hypermethylated	hypermethylated	hypermethylated	hypermethylated	hypermethylated	hypermethylated	NA	hypermethylated
chrX	3842622	3844169	LOC389906	LOC389906	NA	85	15	5	1	12	31	escape	NA	NA	NA	NA	NA	NA	NA	NA	NA	NA	NA	NA	NA	NA	NA	NA	uncallable	escape	escape	escape	escape	escape	NA	NA	NA	NA	NA	NA	NA	NA	NA	NA	NA	escape	NA	NA	NA
chrX	3873582	3874181	NA	NA	NA	0	0	0	0	0	0	NA	NA	NA	NA	NA	NA	NA	NA	NA	NA	NA	NA	NA	NA	NA	NA	NA	NA	NA	NA	NA	NA	NA	NA	NA	NA	NA	NA	NA	NA	NA	NA	NA	NA	NA	NA	NA	NA
chrX	3876395	3877113	NA	NA	NA	0	0	0	53	8	0	maleHigh	NA	NA	NA	NA	NA	NA	NA	NA	NA	NA	NA	NA	NA	NA	NA	NA	NA	hypermethylated	hypermethylated	hypermethylated	NA	NA	NA	NA	NA	NA	NA	NA	NA	NA	NA	NA	NA	NA	NA	NA	NA
chrX	3881046	3882593	NR_146581,NR_146580,LOC729162	NA	NA	76	3	0	1	3	26	escape	NA	NA	NA	NA	NA	NA	NA	NA	NA	NA	NA	NA	NA	NA	NA	NA	escape	escape	escape	escape	NA	NA	NA	NA	NA	NA	NA	NA	NA	NA	NA	NA	NA	NA	NA	NA	NA
chrX	3912013	3912612	NA	NA	NA	0	0	0	0	0	0	NA	NA	NA	NA	NA	NA	NA	NA	NA	NA	NA	NA	NA	NA	NA	NA	NA	NA	NA	NA	NA	NA	NA	NA	NA	NA	NA	NA	NA	NA	NA	NA	NA	NA	NA	NA	NA	NA
chrX	3914824	3915542	NA	NA	NA	0	1	0	74	18	0	maleHigh	NA	NA	NA	NA	NA	NA	NA	NA	NA	NA	NA	NA	NA	NA	NA	NA	hypermethylated	NA	hypermethylated	hypermethylated	NA	NA	NA	NA	NA	NA	NA	NA	NA	NA	NA	NA	NA	NA	NA	NA	NA
chrX	3919475	3921022	LOC729162	NA	NA	4	0	0	0	0	1	escape	NA	NA	NA	NA	NA	NA	NA	NA	NA	NA	NA	NA	NA	NA	NA	NA	NA	NA	NA	NA	NA	NA	NA	NA	NA	NA	NA	NA	NA	NA	NA	NA	NA	NA	NA	NA	NA
chrX	5892966	5893263	NA	NA	NA	0	1	0	154	51	0	maleHigh	NA	NA	NA	NA	NA	NA	NA	NA	NA	NA	NA	NA	NA	NA	NA	NA	hypermethylated	hypermethylated	hypermethylated	hypermethylated	hypermethylated	hypermethylated	hypermethylated	hypermethylated	hypermethylated	hypermethylated	NA	hypermethylated	hypermethylated	hypermethylated	hypermethylated	hypermethylated	hypermethylated	hypermethylated	hypermethylated	hypermethylated	hypermethylated
chrX	5903061	5903658	NA	NA	NA	0	1	0	159	51	0	maleHigh	NA	NA	NA	NA	NA	NA	NA	NA	NA	NA	NA	NA	NA	NA	NA	NA	hypermethylated	hypermethylated	hypermethylated	hypermethylated	hypermethylated	hypermethylated	hypermethylated	hypermethylated	hypermethylated	hypermethylated	hypermethylated	hypermethylated	hypermethylated	hypermethylated	hypermethylated	hypermethylated	hypermethylated	hypermethylated	hypermethylated	hypermethylated	hypermethylated
chrX	6226079	6227865	NLGN4X,NR_136577	NLGN4X	E	103	35	19	3	7	39	NA	NA	NA	NA	NA	NA	NA	NA	NA	NA	NA	NA	NA	NA	NA	NA	NA	subject	escape	subject	escape	escape	escape	escape	escape	escape	escape	escape	escape	escape	escape	escape	escape	escape	escape	escape	escape	escape
chrX	7147652	7148447	PUDP,STS,MIR4767	STS,MIR4767	E	141	11	4	1	8	42	escape	NA	NA	NA	NA	NA	NA	NA	NA	NA	NA	NA	NA	NA	NA	NA	NA	escape	escape	escape	escape	escape	escape	escape	escape	escape	escape	escape	escape	escape	escape	escape	escape	escape	escape	escape	escape	escape
chrX	7927036	7927567	PNPLA4	PNPLA4	E	132	13	13	0	8	38	escape	NA	NA	NA	NA	NA	NA	NA	NA	NA	NA	NA	NA	NA	NA	NA	NA	escape	escape	escape	escape	escape	escape	escape	escape	escape	escape	escape	escape	uncallable	escape	escape	escape	escape	escape	escape	escape	escape
chrX	8730816	8732459	ANOS1	ANOS1	E	96	41	16	6	11	34	NA	NA	NA	NA	NA	NA	NA	NA	NA	NA	NA	NA	NA	NA	NA	NA	NA	subject	escape	subject	escape	escape	escape	escape	escape	escape	escape	escape	escape	escape	escape	escape	escape	escape	escape	escape	escape	escape
chrX	8783244	8783567	NA	NA	NA	8	105	2	45	48	2	maleHigh	NA	NA	NA	NA	NA	NA	NA	NA	NA	NA	NA	NA	NA	NA	NA	NA	subject	subject	hypermethylated	subject	subject	subject	subject	subject	subject	subject	subject	subject	subject	subject	subject	subject	hypermethylated	subject	subject	subject	subject
chrX	8801136	8801518	FAM9A	FAM9A	NA	0	2	0	159	51	0	maleHigh	NA	NA	NA	NA	NA	NA	NA	NA	NA	NA	NA	NA	NA	NA	NA	NA	hypermethylated	hypermethylated	hypermethylated	hypermethylated	hypermethylated	hypermethylated	hypermethylated	hypermethylated	hypermethylated	hypermethylated	hypermethylated	hypermethylated	hypermethylated	hypermethylated	hypermethylated	hypermethylated	hypermethylated	hypermethylated	hypermethylated	hypermethylated	hypermethylated
chrX	9342678	9342889	NA	NA	NA	131	18	9	0	4	44	escape	NA	NA	NA	NA	NA	NA	NA	NA	NA	NA	NA	NA	NA	NA	NA	NA	subject	escape	escape	escape	escape	escape	escape	escape	escape	escape	escape	escape	uncallable	escape	escape	escape	escape	escape	escape	escape	escape
chrX	9464790	9466480	TBL1X	TBL1X	S	98	41	18	1	15	36	NA	NA	NA	NA	NA	NA	NA	NA	NA	NA	NA	NA	NA	NA	NA	NA	NA	subject	escape	subject	escape	escape	escape	escape	escape	escape	escape	escape	escape	uncallable	escape	escape	escape	escape	escape	uncallable	uncallable	escape
chrX	9765114	9766020	GPR143	GPR143	discordant	5	104	28	22	48	2	maleHigh	NA	NA	NA	NA	NA	NA	NA	NA	NA	NA	NA	NA	NA	NA	NA	NA	subject	subject	subject	escape	uncallable	subject	uncallable	uncallable	uncallable	subject	subject	subject	subject	subject	escape	subject	subject	escape	subject	subject	subject
chrX	9785526	9787061	SHROOM2	SHROOM2	E	50	78	19	11	18	31	NA	NA	NA	NA	NA	NA	NA	NA	NA	NA	NA	NA	NA	NA	NA	NA	NA	subject	escape	subject	escape	escape	escape	escape	escape	escape	escape	subject	uncallable	subject	uncallable	escape	uncallable	subject	escape	subject	uncallable	escape
chrX	9890568	9890890	NA	NA	NA	0	3	0	157	51	0	maleHigh	NA	NA	NA	NA	NA	NA	NA	NA	NA	NA	NA	NA	NA	NA	NA	NA	hypermethylated	hypermethylated	hypermethylated	hypermethylated	hypermethylated	hypermethylated	hypermethylated	hypermethylated	hypermethylated	hypermethylated	hypermethylated	hypermethylated	hypermethylated	hypermethylated	hypermethylated	hypermethylated	hypermethylated	hypermethylated	hypermethylated	hypermethylated	hypermethylated
chrX	9895487	9895782	NA	NA	NA	0	2	0	157	51	0	maleHigh	NA	NA	NA	NA	NA	NA	NA	NA	NA	NA	NA	NA	NA	NA	NA	NA	hypermethylated	hypermethylated	hypermethylated	hypermethylated	hypermethylated	hypermethylated	hypermethylated	hypermethylated	hypermethylated	hypermethylated	hypermethylated	hypermethylated	hypermethylated	hypermethylated	hypermethylated	hypermethylated	hypermethylated	hypermethylated	hypermethylated	hypermethylated	hypermethylated
chrX	9944545	9944928	NA	NA	NA	0	2	0	159	51	0	maleHigh	NA	NA	NA	NA	NA	NA	NA	NA	NA	NA	NA	NA	NA	NA	NA	NA	hypermethylated	hypermethylated	hypermethylated	hypermethylated	hypermethylated	hypermethylated	hypermethylated	hypermethylated	hypermethylated	hypermethylated	hypermethylated	hypermethylated	hypermethylated	hypermethylated	hypermethylated	hypermethylated	hypermethylated	hypermethylated	hypermethylated	hypermethylated	hypermethylated
chrX	9992165	9992368	NA	NA	NA	0	1	0	156	51	0	maleHigh	NA	NA	NA	NA	NA	NA	NA	NA	NA	NA	NA	NA	NA	NA	NA	NA	hypermethylated	hypermethylated	hypermethylated	hypermethylated	hypermethylated	hypermethylated	hypermethylated	hypermethylated	hypermethylated	hypermethylated	hypermethylated	hypermethylated	hypermethylated	hypermethylated	hypermethylated	hypermethylated	hypermethylated	hypermethylated	hypermethylated	hypermethylated	hypermethylated
chrX	10014473	10016543	WWC3	WWC3	S	5	131	4	21	24	12	maleHigh	NA	NA	NA	NA	NA	NA	NA	NA	NA	NA	NA	NA	NA	NA	NA	NA	subject	subject	subject	escape	subject	subject	subject	subject	subject	subject	subject	subject	subject	subject	escape	subject	subject	escape	subject	subject	subject
chrX	10117143	10117719	NA	NA	NA	0	2	0	159	51	0	maleHigh	NA	NA	NA	NA	NA	NA	NA	NA	NA	NA	NA	NA	NA	NA	NA	NA	hypermethylated	hypermethylated	hypermethylated	hypermethylated	hypermethylated	hypermethylated	hypermethylated	hypermethylated	hypermethylated	hypermethylated	hypermethylated	hypermethylated	hypermethylated	hypermethylated	hypermethylated	hypermethylated	hypermethylated	hypermethylated	hypermethylated	hypermethylated	hypermethylated
chrX	10126010	10126366	NA	NA	NA	0	5	0	156	51	0	maleHigh	NA	NA	NA	NA	NA	NA	NA	NA	NA	NA	NA	NA	NA	NA	NA	NA	hypermethylated	hypermethylated	hypermethylated	hypermethylated	hypermethylated	hypermethylated	hypermethylated	hypermethylated	hypermethylated	hypermethylated	hypermethylated	hypermethylated	hypermethylated	hypermethylated	hypermethylated	hypermethylated	hypermethylated	hypermethylated	hypermethylated	hypermethylated	hypermethylated
chrX	10158280	10158842	CLCN4	CLCN4	discordant	4	134	2	21	22	21	maleHigh	NA	NA	NA	NA	NA	NA	NA	NA	NA	NA	NA	NA	NA	NA	NA	NA	subject	subject	subject	escape	subject	subject	subject	subject	subject	subject	subject	subject	subject	subject	escape	subject	subject	uncallable	subject	subject	subject
chrX	10620159	10620446	MID1	MID1	S	7	144	3	6	0	51	subject	NA	NA	NA	NA	NA	NA	NA	NA	NA	NA	NA	NA	NA	NA	NA	NA	subject	subject	subject	escape	subject	subject	subject	subject	subject	subject	subject	subject	subject	subject	escape	subject	subject	escape	subject	subject	subject
chrX	11111156	11111638	HCCS	HCCS	S	5	147	1	8	0	51	subject	NA	NA	NA	NA	NA	NA	NA	NA	NA	NA	NA	NA	NA	NA	NA	NA	subject	subject	subject	escape	subject	subject	subject	subject	subject	subject	subject	subject	subject	subject	escape	subject	subject	escape	subject	subject	subject
chrX	11138871	11139444	NA	NA	NA	0	84	0	74	45	6	maleHigh	NA	NA	NA	NA	NA	NA	NA	NA	NA	NA	NA	NA	NA	NA	NA	NA	subject	subject	subject	hypermethylated	subject	subject	subject	subject	subject	subject	subject	subject	hypermethylated	subject	subject	subject	hypermethylated	subject	subject	subject	subject
chrX	11427407	11428062	ARHGAP6	ARHGAP6	S	4	145	0	9	15	29	subject	NA	NA	NA	NA	NA	NA	NA	NA	NA	NA	NA	NA	NA	NA	NA	NA	subject	subject	subject	escape	subject	subject	subject	subject	subject	subject	subject	subject	subject	subject	escape	subject	subject	escape	subject	subject	subject
chrX	11664213	11666424	ARHGAP6	ARHGAP6	S	4	146	0	11	14	24	subject	NA	NA	NA	NA	NA	NA	NA	NA	NA	NA	NA	NA	NA	NA	NA	NA	subject	subject	subject	escape	subject	subject	subject	subject	subject	subject	subject	subject	subject	subject	escape	subject	subject	escape	subject	subject	subject
chrX	11757665	11758817	MSL3	MSL3	discordant	6	125	0	29	10	40	subject	NA	NA	NA	NA	NA	NA	NA	NA	NA	NA	NA	NA	NA	NA	NA	NA	subject	subject	subject	escape	subject	subject	subject	subject	subject	subject	subject	subject	subject	subject	escape	subject	subject	escape	subject	subject	subject
chrX	12138485	12139155	FRMPD4	FRMPD4	S	5	129	14	11	15	26	subject	NA	NA	NA	NA	NA	NA	NA	NA	NA	NA	NA	NA	NA	NA	NA	NA	subject	subject	subject	escape	uncallable	subject	subject	subject	subject	subject	subject	subject	subject	subject	escape	subject	subject	escape	subject	subject	subject
chrX	12583363	12583713	NA	NA	NA	0	0	0	158	51	0	maleHigh	NA	NA	NA	NA	NA	NA	NA	NA	NA	NA	NA	NA	NA	NA	NA	NA	hypermethylated	hypermethylated	hypermethylated	hypermethylated	hypermethylated	hypermethylated	hypermethylated	hypermethylated	hypermethylated	hypermethylated	hypermethylated	hypermethylated	hypermethylated	hypermethylated	hypermethylated	hypermethylated	hypermethylated	hypermethylated	hypermethylated	hypermethylated	hypermethylated
chrX	12791036	12791314	PRPS2	PRPS2	S	7	148	2	1	2	48	subject	NA	NA	NA	NA	NA	NA	NA	NA	NA	NA	NA	NA	NA	NA	NA	NA	subject	subject	subject	escape	subject	subject	subject	subject	subject	subject	subject	subject	subject	subject	escape	subject	subject	escape	subject	subject	subject
chrX	12791478	12792213	PRPS2	PRPS2	S	7	129	4	19	16	34	subject	NA	NA	NA	NA	NA	NA	NA	NA	NA	NA	NA	NA	NA	NA	NA	NA	subject	subject	subject	escape	subject	subject	subject	subject	subject	subject	subject	subject	subject	subject	escape	subject	subject	escape	subject	subject	subject
chrX	12974988	12976480	TMSB4X	TMSB4X	S	24	125	11	1	0	51	subject	NA	NA	NA	NA	NA	NA	NA	NA	NA	NA	NA	NA	NA	NA	NA	NA	subject	subject	subject	escape	subject	subject	subject	subject	subject	subject	subject	subject	subject	subject	escape	subject	subject	escape	subject	subject	subject
chrX	13378769	13379375	NA	NA	NA	0	2	0	158	51	0	maleHigh	NA	NA	NA	NA	NA	NA	NA	NA	NA	NA	NA	NA	NA	NA	NA	NA	hypermethylated	hypermethylated	hypermethylated	hypermethylated	hypermethylated	hypermethylated	hypermethylated	hypermethylated	hypermethylated	hypermethylated	hypermethylated	hypermethylated	hypermethylated	hypermethylated	hypermethylated	hypermethylated	hypermethylated	hypermethylated	hypermethylated	hypermethylated	hypermethylated
chrX	13569529	13570102	EGFL6	EGFL6	NA	17	105	33	5	7	40	NA	NA	NA	NA	NA	NA	NA	NA	NA	NA	NA	NA	NA	NA	NA	NA	NA	subject	subject	subject	escape	escape	subject	subject	uncallable	uncallable	uncallable	subject	subject	subject	subject	escape	subject	subject	escape	subject	subject	subject
chrX	13652967	13653487	TCEANC	TCEANC	E	138	14	7	0	0	51	escape	NA	NA	NA	NA	NA	NA	NA	NA	NA	NA	NA	NA	NA	NA	NA	NA	escape	escape	escape	escape	escape	escape	escape	escape	escape	escape	escape	escape	escape	escape	escape	escape	uncallable	escape	escape	escape	escape
chrX	13688936	13689319	RAB9A	RAB9A	E	127	17	15	0	0	51	escape	NA	NA	NA	NA	NA	NA	NA	NA	NA	NA	NA	NA	NA	NA	NA	NA	escape	escape	subject	escape	escape	escape	escape	escape	escape	escape	escape	escape	escape	escape	escape	escape	escape	escape	escape	escape	escape
chrX	13734322	13735217	TRAPPC2,OFD1	TRAPPC2,OFD1	E	141	14	4	0	0	51	escape	NA	NA	NA	NA	NA	NA	NA	NA	NA	NA	NA	NA	NA	NA	NA	NA	escape	escape	subject	escape	escape	escape	escape	escape	escape	escape	escape	escape	escape	escape	escape	escape	escape	escape	escape	escape	escape
chrX	13938108	13938942	GPM6B	GPM6B	E	92	48	15	3	7	40	NA	NA	NA	NA	NA	NA	NA	NA	NA	NA	NA	NA	NA	NA	NA	NA	NA	subject	escape	subject	escape	escape	escape	escape	escape	escape	escape	escape	escape	escape	escape	escape	escape	escape	escape	escape	escape	escape
chrX	14029624	14030190	GEMIN8	GEMIN8	E	126	19	13	0	0	51	escape	NA	NA	NA	NA	NA	NA	NA	NA	NA	NA	NA	NA	NA	NA	NA	NA	escape	escape	escape	escape	escape	escape	escape	escape	escape	escape	escape	escape	escape	escape	escape	escape	escape	escape	escape	escape	escape
chrX	14872869	14873612	FANCB,MOSPD2	FANCB,MOSPD2	S	5	145	1	8	0	51	subject	NA	NA	NA	NA	NA	NA	NA	NA	NA	NA	NA	NA	NA	NA	NA	NA	subject	subject	subject	escape	subject	subject	subject	subject	subject	subject	subject	subject	subject	subject	escape	subject	subject	escape	subject	subject	subject
chrX	15335247	15335886	PIGA	PIGA	S	5	151	1	4	0	51	subject	NA	NA	NA	NA	NA	NA	NA	NA	NA	NA	NA	NA	NA	NA	NA	NA	subject	subject	subject	escape	subject	subject	subject	subject	subject	subject	subject	subject	subject	subject	escape	subject	subject	escape	subject	subject	subject
chrX	15493188	15493562	PIR-FIGF,PIR	PIR-FIGF,PIR	S	87	47	24	0	5	40	NA	NA	NA	NA	NA	NA	NA	NA	NA	NA	NA	NA	NA	NA	NA	NA	NA	subject	escape	subject	escape	escape	escape	escape	escape	escape	escape	escape	escape	subject	escape	escape	uncallable	escape	escape	uncallable	escape	escape
chrX	15646618	15647055	NA	NA	NA	0	1	0	156	51	0	maleHigh	NA	NA	NA	NA	NA	NA	NA	NA	NA	NA	NA	NA	NA	NA	NA	NA	hypermethylated	hypermethylated	hypermethylated	hypermethylated	hypermethylated	hypermethylated	hypermethylated	hypermethylated	hypermethylated	hypermethylated	hypermethylated	hypermethylated	hypermethylated	hypermethylated	hypermethylated	hypermethylated	hypermethylated	hypermethylated	hypermethylated	hypermethylated	hypermethylated
chrX	15674981	15675950	CA5BP1	CA5BP1	E	154	2	2	0	0	50	escape	NA	NA	NA	NA	NA	NA	NA	NA	NA	NA	NA	NA	NA	NA	NA	NA	escape	escape	escape	escape	escape	escape	escape	escape	escape	escape	escape	escape	escape	escape	escape	escape	escape	escape	escape	escape	escape
chrX	15737928	15738513	CA5B	CA5B	E	114	28	16	1	7	43	escape	NA	NA	NA	NA	NA	NA	NA	NA	NA	NA	NA	NA	NA	NA	NA	NA	escape	escape	subject	escape	escape	escape	escape	escape	escape	escape	escape	escape	escape	escape	escape	escape	escape	escape	escape	escape	escape
chrX	15790067	15790701	ZRSR2	ZRSR2	E	155	5	0	0	1	49	escape	NA	NA	NA	NA	NA	NA	NA	NA	NA	NA	NA	NA	NA	NA	NA	NA	escape	escape	escape	escape	escape	escape	escape	escape	escape	escape	escape	escape	escape	escape	escape	escape	escape	escape	escape	escape	escape
chrX	15854092	15855639	AP1S2	AP1S2	E	148	7	3	0	2	46	escape	NA	NA	NA	NA	NA	NA	NA	NA	NA	NA	NA	NA	NA	NA	NA	NA	escape	escape	escape	escape	escape	escape	escape	escape	escape	escape	escape	escape	escape	escape	escape	escape	escape	escape	escape	escape	escape
chrX	16711802	16712815	CTPS2	CTPS2	E	109	34	16	1	0	50	escape	NA	NA	NA	NA	NA	NA	NA	NA	NA	NA	NA	NA	NA	NA	NA	NA	escape	escape	uncallable	escape	escape	escape	escape	escape	escape	escape	escape	escape	escape	escape	escape	escape	escape	escape	escape	escape	escape
chrX	16719618	16719976	SYAP1	SYAP1	E	142	12	3	0	0	50	escape	NA	NA	NA	NA	NA	NA	NA	NA	NA	NA	NA	NA	NA	NA	NA	NA	escape	escape	subject	escape	escape	escape	escape	escape	escape	escape	escape	escape	escape	escape	escape	escape	escape	escape	escape	escape	escape
chrX	16785756	16787306	TXLNG	TXLNG	E	143	10	4	0	0	51	escape	NA	NA	NA	NA	NA	NA	NA	NA	NA	NA	NA	NA	NA	NA	NA	NA	escape	escape	escape	escape	escape	escape	escape	escape	escape	escape	escape	escape	escape	escape	escape	escape	escape	escape	escape	escape	escape
chrX	16869619	16871127	RBBP7	RBBP7	E	81	51	25	3	12	38	NA	NA	NA	NA	NA	NA	NA	NA	NA	NA	NA	NA	NA	NA	NA	NA	NA	escape	escape	uncallable	escape	escape	escape	escape	escape	escape	escape	escape	escape	uncallable	escape	escape	escape	uncallable	escape	uncallable	uncallable	uncallable
chrX	16946480	16947349	REPS2	REPS2	S	8	130	3	17	11	40	subject	NA	NA	NA	NA	NA	NA	NA	NA	NA	NA	NA	NA	NA	NA	NA	NA	subject	subject	subject	escape	subject	subject	subject	subject	subject	subject	subject	subject	subject	subject	escape	subject	subject	escape	subject	subject	subject
chrX	17375036	17377694	NHS	NHS	discordant	5	147	0	9	15	31	subject	NA	NA	NA	NA	NA	NA	NA	NA	NA	NA	NA	NA	NA	NA	NA	NA	subject	subject	subject	escape	subject	subject	subject	subject	subject	subject	subject	subject	subject	subject	escape	subject	subject	escape	subject	subject	subject
chrX	17655265	17656363	NA	NA	NA	5	126	0	30	26	23	maleHigh	NA	NA	NA	NA	NA	NA	NA	NA	NA	NA	NA	NA	NA	NA	NA	NA	hypermethylated	subject	subject	escape	subject	subject	subject	subject	subject	subject	subject	subject	subject	subject	escape	subject	subject	escape	subject	subject	subject
chrX	17736933	17738528	SCML1	SCML1	S	6	147	0	8	6	40	subject	NA	NA	NA	NA	NA	NA	NA	NA	NA	NA	NA	NA	NA	NA	NA	NA	hypermethylated	subject	subject	escape	subject	subject	subject	subject	subject	subject	subject	subject	subject	subject	escape	subject	subject	escape	subject	subject	subject
chrX	17860321	17861141	RAI2	RAI2	S	6	124	1	29	16	34	subject	NA	NA	NA	NA	NA	NA	NA	NA	NA	NA	NA	NA	NA	NA	NA	NA	hypermethylated	subject	subject	escape	subject	subject	subject	subject	subject	subject	subject	subject	subject	subject	escape	subject	subject	escape	subject	subject	subject
chrX	18220112	18220609	BEND2	BEND2	NA	0	1	0	160	51	0	maleHigh	NA	NA	NA	NA	NA	NA	NA	NA	NA	NA	NA	NA	NA	NA	NA	NA	hypermethylated	hypermethylated	hypermethylated	hypermethylated	hypermethylated	hypermethylated	hypermethylated	hypermethylated	hypermethylated	hypermethylated	hypermethylated	hypermethylated	hypermethylated	hypermethylated	hypermethylated	hypermethylated	hypermethylated	hypermethylated	hypermethylated	hypermethylated	hypermethylated
chrX	18353777	18355028	SCML2	SCML2	S	5	138	1	17	6	38	subject	NA	NA	NA	NA	NA	NA	NA	NA	NA	NA	NA	NA	NA	NA	NA	NA	subject	subject	subject	escape	subject	subject	subject	subject	subject	subject	subject	subject	subject	subject	escape	subject	subject	escape	subject	subject	subject
chrX	18425000	18426306	CDKL5	CDKL5	S	10	119	29	3	2	47	subject	NA	NA	NA	NA	NA	NA	NA	NA	NA	NA	NA	NA	NA	NA	NA	NA	subject	uncallable	uncallable	escape	uncallable	subject	subject	subject	subject	uncallable	subject	subject	subject	subject	escape	subject	subject	escape	subject	subject	subject
chrX	18675032	18675479	NA	NA	NA	9	137	4	8	2	45	subject	NA	NA	NA	NA	NA	NA	NA	NA	NA	NA	NA	NA	NA	NA	NA	NA	subject	subject	escape	escape	subject	subject	subject	subject	subject	subject	subject	subject	subject	subject	escape	subject	subject	escape	subject	subject	subject
chrX	18983885	18985126	PHKA2	PHKA2	S	11	139	4	5	1	50	subject	NA	NA	NA	NA	NA	NA	NA	NA	NA	NA	NA	NA	NA	NA	NA	NA	subject	subject	escape	escape	subject	subject	subject	subject	subject	subject	subject	subject	subject	subject	escape	subject	subject	escape	subject	subject	subject
chrX	19121819	19122976	ADGRG2	NA	NA	10	117	16	16	16	33	subject	NA	NA	NA	NA	NA	NA	NA	NA	NA	NA	NA	NA	NA	NA	NA	NA	subject	subject	subject	escape	uncallable	subject	subject	subject	subject	uncallable	subject	subject	subject	subject	escape	subject	subject	escape	subject	subject	subject
chrX	19343608	19344361	PDHA1	PDHA1	S	6	151	1	1	0	51	subject	NA	NA	NA	NA	NA	NA	NA	NA	NA	NA	NA	NA	NA	NA	NA	NA	subject	subject	subject	escape	subject	subject	subject	subject	subject	subject	subject	subject	subject	subject	escape	subject	subject	escape	subject	subject	subject
chrX	19515209	19515643	MAP3K15	MAP3K15	S	5	142	2	11	2	45	subject	NA	NA	NA	NA	NA	NA	NA	NA	NA	NA	NA	NA	NA	NA	NA	NA	subject	subject	subject	escape	subject	subject	subject	subject	subject	subject	subject	subject	subject	subject	escape	subject	subject	escape	subject	subject	subject
chrX	19886909	19888439	SH3KBP1	SH3KBP1	S	8	132	2	19	10	38	subject	NA	NA	NA	NA	NA	NA	NA	NA	NA	NA	NA	NA	NA	NA	NA	NA	subject	subject	escape	escape	subject	subject	subject	subject	subject	subject	subject	subject	subject	subject	escape	subject	subject	escape	subject	subject	subject
chrX	19990403	19991322	LOC729609	LOC729609	NA	8	138	2	11	8	43	subject	NA	NA	NA	NA	NA	NA	NA	NA	NA	NA	NA	NA	NA	NA	NA	NA	subject	subject	subject	escape	subject	subject	subject	subject	subject	subject	subject	subject	subject	subject	escape	subject	subject	escape	subject	subject	subject
chrX	20116085	20117232	MAP7D2	MAP7D2	S	0	118	1	39	47	0	maleHigh	NA	NA	NA	NA	NA	NA	NA	NA	NA	NA	NA	NA	NA	NA	NA	NA	hypermethylated	subject	hypermethylated	subject	subject	subject	subject	subject	subject	subject	subject	subject	subject	subject	subject	subject	subject	subject	subject	subject	subject
chrX	20141303	20142165	EIF1AX,EIF1AX-AS1	EIF1AX	E	153	5	2	0	0	50	escape	NA	NA	NA	NA	NA	NA	NA	NA	NA	NA	NA	NA	NA	NA	NA	NA	escape	escape	escape	escape	escape	escape	escape	escape	escape	escape	escape	escape	escape	escape	escape	escape	escape	escape	escape	escape	escape
chrX	20266009	20268693	RPS6KA3	RPS6KA3	S	5	149	1	6	23	25	subject	NA	NA	NA	NA	NA	NA	NA	NA	NA	NA	NA	NA	NA	NA	NA	NA	subject	subject	subject	escape	subject	subject	subject	subject	subject	subject	subject	subject	subject	subject	escape	subject	subject	escape	subject	subject	subject
chrX	21373717	21375290	CNKSR2	CNKSR2	S	6	138	0	16	6	42	subject	NA	NA	NA	NA	NA	NA	NA	NA	NA	NA	NA	NA	NA	NA	NA	NA	subject	subject	subject	escape	subject	subject	subject	subject	subject	subject	subject	subject	subject	subject	escape	subject	subject	escape	subject	subject	subject
chrX	21655900	21658948	KLHL34	KLHL34	NA	0	82	0	78	51	0	maleHigh	NA	NA	NA	NA	NA	NA	NA	NA	NA	NA	NA	NA	NA	NA	NA	NA	subject	subject	hypermethylated	subject	subject	subject	subject	subject	subject	subject	subject	subject	hypermethylated	subject	subject	subject	subject	subject	subject	subject	subject
chrX	21839473	21840086	MBTPS2	MBTPS2	S	7	146	1	6	0	51	subject	NA	NA	NA	NA	NA	NA	NA	NA	NA	NA	NA	NA	NA	NA	NA	NA	subject	subject	subject	escape	subject	subject	subject	subject	subject	subject	subject	subject	subject	subject	escape	subject	subject	escape	subject	subject	subject
chrX	21856143	21856707	YY2	YY2	S	0	0	0	161	51	0	maleHigh	NA	NA	NA	NA	NA	NA	NA	NA	NA	NA	NA	NA	NA	NA	NA	NA	hypermethylated	hypermethylated	hypermethylated	hypermethylated	hypermethylated	hypermethylated	hypermethylated	hypermethylated	hypermethylated	hypermethylated	hypermethylated	hypermethylated	hypermethylated	hypermethylated	hypermethylated	hypermethylated	hypermethylated	hypermethylated	hypermethylated	hypermethylated	hypermethylated
chrX	21857260	21857520	YY2	YY2	S	0	1	0	160	51	0	maleHigh	NA	NA	NA	NA	NA	NA	NA	NA	NA	NA	NA	NA	NA	NA	NA	NA	hypermethylated	hypermethylated	hypermethylated	hypermethylated	hypermethylated	hypermethylated	hypermethylated	hypermethylated	hypermethylated	hypermethylated	hypermethylated	hypermethylated	hypermethylated	hypermethylated	hypermethylated	hypermethylated	hypermethylated	hypermethylated	hypermethylated	hypermethylated	hypermethylated
chrX	21940493	21941583	SMS	SMS	S	6	124	1	29	12	38	subject	NA	NA	NA	NA	NA	NA	NA	NA	NA	NA	NA	NA	NA	NA	NA	NA	subject	subject	subject	escape	subject	subject	subject	subject	subject	subject	subject	subject	subject	subject	escape	subject	subject	escape	subject	subject	subject
chrX	23332167	23332479	NA	NA	NA	6	141	1	13	7	42	subject	NA	NA	NA	NA	NA	NA	NA	NA	NA	NA	NA	NA	NA	NA	NA	NA	subject	subject	subject	escape	subject	subject	subject	subject	subject	subject	subject	subject	subject	subject	escape	subject	subject	escape	subject	subject	subject
chrX	23333025	23335522	PTCHD1	PTCHD1	S	4	144	1	12	15	31	subject	NA	NA	NA	NA	NA	NA	NA	NA	NA	NA	NA	NA	NA	NA	NA	NA	subject	subject	subject	escape	subject	subject	subject	subject	subject	subject	subject	subject	subject	subject	escape	subject	subject	escape	subject	subject	subject
chrX	23667289	23667565	PRDX4	PRDX4	S	8	136	6	10	0	50	subject	NA	NA	NA	NA	NA	NA	NA	NA	NA	NA	NA	NA	NA	NA	NA	NA	subject	uncallable	subject	escape	subject	subject	subject	subject	uncallable	subject	subject	subject	subject	subject	escape	subject	subject	escape	subject	subject	subject
chrX	23667702	23667929	PRDX4	PRDX4	S	8	143	2	5	0	51	subject	NA	NA	NA	NA	NA	NA	NA	NA	NA	NA	NA	NA	NA	NA	NA	NA	subject	subject	subject	escape	subject	subject	subject	subject	subject	subject	subject	subject	subject	subject	escape	subject	subject	escape	subject	subject	subject
chrX	23742953	23743493	ACOT9	ACOT9	S	5	149	2	2	3	46	subject	NA	NA	NA	NA	NA	NA	NA	NA	NA	NA	NA	NA	NA	NA	NA	NA	subject	subject	subject	escape	subject	subject	subject	subject	subject	subject	subject	subject	subject	subject	escape	subject	subject	escape	subject	subject	subject
chrX	23782938	23783508	SAT1	SAT1	discordant	8	144	3	6	0	51	subject	NA	NA	NA	NA	NA	NA	NA	NA	NA	NA	NA	NA	NA	NA	NA	NA	subject	subject	subject	escape	subject	subject	subject	subject	subject	subject	subject	subject	subject	subject	escape	subject	subject	escape	subject	subject	subject
chrX	23907473	23908198	APOO,CXORF58	APOO	S	5	145	2	8	0	51	subject	NA	NA	NA	NA	NA	NA	NA	NA	NA	NA	NA	NA	NA	NA	NA	NA	subject	subject	subject	escape	subject	subject	subject	subject	subject	subject	subject	subject	subject	subject	escape	subject	subject	escape	subject	subject	subject
chrX	24024718	24025977	KLHL15	KLHL15	S	7	138	0	16	1	50	subject	NA	NA	NA	NA	NA	NA	NA	NA	NA	NA	NA	NA	NA	NA	NA	NA	subject	subject	subject	escape	subject	subject	subject	subject	subject	subject	subject	subject	subject	subject	escape	subject	subject	escape	subject	subject	subject
chrX	24054400	24055018	EIF2S3	EIF2S3	E	155	2	0	0	0	51	escape	NA	NA	NA	NA	NA	NA	NA	NA	NA	NA	NA	NA	NA	NA	NA	NA	subject	escape	escape	escape	escape	escape	escape	escape	escape	escape	escape	escape	escape	escape	escape	escape	escape	escape	escape	escape	escape
chrX	24149185	24150668	ZFX-AS1,ZFX	ZFX	E	139	13	2	3	9	40	escape	NA	NA	NA	NA	NA	NA	NA	NA	NA	NA	NA	NA	NA	NA	NA	NA	escape	escape	escape	escape	escape	escape	escape	escape	escape	escape	escape	escape	escape	escape	escape	escape	escape	escape	escape	escape	escape
chrX	24313526	24314230	SUPT20HL2	NA	NA	0	1	0	159	51	0	maleHigh	NA	NA	NA	NA	NA	NA	NA	NA	NA	NA	NA	NA	NA	NA	NA	NA	hypermethylated	hypermethylated	hypermethylated	hypermethylated	hypermethylated	hypermethylated	hypermethylated	hypermethylated	hypermethylated	hypermethylated	hypermethylated	hypermethylated	hypermethylated	hypermethylated	hypermethylated	hypermethylated	hypermethylated	hypermethylated	hypermethylated	hypermethylated	hypermethylated
chrX	24362188	24362549	SUPT20HL1	NA	NA	0	2	0	156	51	0	maleHigh	NA	NA	NA	NA	NA	NA	NA	NA	NA	NA	NA	NA	NA	NA	NA	NA	hypermethylated	hypermethylated	hypermethylated	hypermethylated	hypermethylated	hypermethylated	hypermethylated	hypermethylated	hypermethylated	hypermethylated	hypermethylated	hypermethylated	hypermethylated	hypermethylated	hypermethylated	hypermethylated	hypermethylated	hypermethylated	hypermethylated	hypermethylated	hypermethylated
chrX	24464899	24465830	PDK3	PDK3	S	6	137	0	18	6	42	subject	NA	NA	NA	NA	NA	NA	NA	NA	NA	NA	NA	NA	NA	NA	NA	NA	subject	subject	subject	escape	subject	subject	subject	subject	subject	subject	subject	subject	subject	subject	escape	subject	subject	escape	subject	subject	subject
chrX	24693513	24694167	POLA1	POLA1	S	6	145	0	10	0	51	subject	NA	NA	NA	NA	NA	NA	NA	NA	NA	NA	NA	NA	NA	NA	NA	NA	subject	subject	subject	escape	subject	subject	subject	subject	subject	subject	subject	subject	subject	subject	escape	subject	subject	escape	subject	subject	subject
chrX	25002120	25006090	NA	NA	NA	4	146	0	11	23	17	maleHigh	NA	NA	NA	NA	NA	NA	NA	NA	NA	NA	NA	NA	NA	NA	NA	NA	subject	subject	subject	escape	subject	subject	subject	subject	subject	subject	subject	subject	subject	subject	escape	subject	subject	escape	subject	subject	subject
chrX	25007273	25007598	NA	NA	NA	6	133	7	13	19	26	subject	NA	NA	NA	NA	NA	NA	NA	NA	NA	NA	NA	NA	NA	NA	NA	NA	subject	subject	subject	escape	subject	subject	subject	subject	subject	subject	subject	subject	subject	subject	escape	subject	subject	escape	subject	subject	subject
chrX	25012344	25013936	NA	NA	NA	6	143	0	12	20	29	subject	NA	NA	NA	NA	NA	NA	NA	NA	NA	NA	NA	NA	NA	NA	NA	NA	subject	subject	subject	escape	subject	subject	subject	subject	subject	subject	subject	subject	subject	subject	escape	subject	subject	escape	subject	subject	subject
chrX	25016280	25016595	ARX	ARX	NA	0	131	3	27	46	1	maleHigh	NA	NA	NA	NA	NA	NA	NA	NA	NA	NA	NA	NA	NA	NA	NA	NA	hypermethylated	subject	subject	uncallable	subject	subject	subject	subject	subject	subject	subject	subject	subject	subject	subject	subject	subject	uncallable	subject	subject	subject
chrX	25017705	25018006	ARX	ARX	NA	6	143	11	1	7	41	subject	NA	NA	NA	NA	NA	NA	NA	NA	NA	NA	NA	NA	NA	NA	NA	NA	subject	subject	subject	escape	subject	subject	subject	subject	subject	subject	subject	subject	subject	subject	escape	subject	subject	escape	subject	subject	subject
chrX	25020773	25021087	NA	NA	NA	6	135	16	1	3	42	subject	NA	NA	NA	NA	NA	NA	NA	NA	NA	NA	NA	NA	NA	NA	NA	NA	subject	subject	subject	escape	subject	subject	subject	subject	subject	subject	subject	subject	subject	subject	escape	subject	subject	escape	subject	subject	subject
chrX	25022761	25023245	NA	NA	NA	5	139	5	10	15	31	subject	NA	NA	NA	NA	NA	NA	NA	NA	NA	NA	NA	NA	NA	NA	NA	NA	subject	subject	subject	escape	subject	subject	subject	subject	subject	subject	subject	subject	subject	subject	escape	subject	subject	escape	subject	subject	subject
chrX	26557641	26558055	VENTXP1	VENTXP1	NA	0	1	1	159	51	0	maleHigh	NA	NA	NA	NA	NA	NA	NA	NA	NA	NA	NA	NA	NA	NA	NA	NA	hypermethylated	hypermethylated	hypermethylated	hypermethylated	hypermethylated	hypermethylated	hypermethylated	hypermethylated	hypermethylated	hypermethylated	hypermethylated	hypermethylated	hypermethylated	hypermethylated	hypermethylated	hypermethylated	hypermethylated	hypermethylated	hypermethylated	hypermethylated	hypermethylated
chrX	27863837	27864055	NA	NA	NA	0	79	0	82	50	1	maleHigh	NA	NA	NA	NA	NA	NA	NA	NA	NA	NA	NA	NA	NA	NA	NA	NA	hypermethylated	subject	hypermethylated	subject	subject	subject	subject	hypermethylated	hypermethylated	subject	subject	subject	hypermethylated	hypermethylated	subject	subject	hypermethylated	subject	subject	subject	subject
chrX	30247055	30247438	MAGEB1	MAGEB1	NA	0	2	0	158	51	0	maleHigh	NA	NA	NA	NA	NA	NA	NA	NA	NA	NA	NA	NA	NA	NA	NA	NA	hypermethylated	hypermethylated	hypermethylated	hypermethylated	hypermethylated	hypermethylated	hypermethylated	hypermethylated	hypermethylated	hypermethylated	hypermethylated	hypermethylated	hypermethylated	hypermethylated	hypermethylated	hypermethylated	hypermethylated	hypermethylated	hypermethylated	hypermethylated	hypermethylated
chrX	30308322	30309551	NR0B1	NR0B1	S	4	139	0	15	12	33	subject	NA	NA	NA	NA	NA	NA	NA	NA	NA	NA	NA	NA	NA	NA	NA	NA	hypermethylated	subject	subject	escape	subject	subject	subject	subject	subject	subject	subject	subject	subject	subject	escape	subject	subject	escape	subject	subject	subject
chrX	30652622	30653752	GK	GK	S	5	152	1	2	0	51	subject	NA	NA	NA	NA	NA	NA	NA	NA	NA	NA	NA	NA	NA	NA	NA	NA	subject	subject	subject	escape	subject	subject	subject	subject	subject	subject	subject	subject	subject	subject	escape	subject	subject	escape	subject	subject	subject
chrX	30888784	30889611	TAB3	TAB3	S	6	146	0	8	4	44	subject	NA	NA	NA	NA	NA	NA	NA	NA	NA	NA	NA	NA	NA	NA	NA	NA	subject	subject	subject	escape	subject	subject	subject	subject	subject	subject	subject	subject	subject	subject	escape	subject	subject	escape	subject	subject	subject
chrX	31071769	31072213	FTHL17	FTHL17	NA	0	1	0	160	51	0	maleHigh	NA	NA	NA	NA	NA	NA	NA	NA	NA	NA	NA	NA	NA	NA	NA	NA	hypermethylated	hypermethylated	hypermethylated	hypermethylated	hypermethylated	hypermethylated	hypermethylated	hypermethylated	hypermethylated	hypermethylated	hypermethylated	hypermethylated	hypermethylated	hypermethylated	hypermethylated	hypermethylated	hypermethylated	hypermethylated	hypermethylated	hypermethylated	hypermethylated
chrX	31266387	31266902	DMD	DMD	S	7	151	1	2	1	49	subject	NA	NA	NA	NA	NA	NA	NA	NA	NA	NA	NA	NA	NA	NA	NA	NA	subject	subject	subject	escape	subject	subject	subject	subject	subject	subject	subject	subject	subject	subject	escape	subject	subject	escape	subject	subject	subject
chrX	33726313	33726834	NA	NA	NA	6	127	7	20	36	13	maleHigh	NA	NA	NA	NA	NA	NA	NA	NA	NA	NA	NA	NA	NA	NA	NA	NA	hypermethylated	subject	hypermethylated	escape	subject	subject	subject	subject	subject	subject	subject	subject	subject	subject	escape	subject	subject	escape	subject	subject	subject
chrX	34130623	34130840	FAM47A	FAM47A	NA	1	1	0	158	51	0	maleHigh	NA	NA	NA	NA	NA	NA	NA	NA	NA	NA	NA	NA	NA	NA	NA	NA	hypermethylated	hypermethylated	hypermethylated	hypermethylated	hypermethylated	hypermethylated	hypermethylated	hypermethylated	hypermethylated	hypermethylated	hypermethylated	hypermethylated	hypermethylated	hypermethylated	hypermethylated	hypermethylated	hypermethylated	hypermethylated	hypermethylated	hypermethylated	hypermethylated
chrX	34131147	34131369	FAM47A	FAM47A	NA	0	2	0	156	51	0	maleHigh	NA	NA	NA	NA	NA	NA	NA	NA	NA	NA	NA	NA	NA	NA	NA	NA	hypermethylated	hypermethylated	hypermethylated	hypermethylated	hypermethylated	hypermethylated	hypermethylated	hypermethylated	hypermethylated	hypermethylated	hypermethylated	hypermethylated	hypermethylated	hypermethylated	hypermethylated	hypermethylated	hypermethylated	hypermethylated	hypermethylated	hypermethylated	hypermethylated
chrX	34146947	34147272	NA	NA	NA	0	3	0	156	51	0	maleHigh	NA	NA	NA	NA	NA	NA	NA	NA	NA	NA	NA	NA	NA	NA	NA	NA	hypermethylated	hypermethylated	hypermethylated	hypermethylated	hypermethylated	hypermethylated	hypermethylated	hypermethylated	hypermethylated	hypermethylated	hypermethylated	hypermethylated	hypermethylated	hypermethylated	hypermethylated	hypermethylated	hypermethylated	hypermethylated	hypermethylated	hypermethylated	hypermethylated
chrX	34387790	34388171	NA	NA	NA	1	1	0	158	51	0	maleHigh	NA	NA	NA	NA	NA	NA	NA	NA	NA	NA	NA	NA	NA	NA	NA	NA	hypermethylated	hypermethylated	hypermethylated	hypermethylated	hypermethylated	hypermethylated	hypermethylated	hypermethylated	hypermethylated	hypermethylated	hypermethylated	hypermethylated	hypermethylated	hypermethylated	hypermethylated	hypermethylated	hypermethylated	hypermethylated	hypermethylated	hypermethylated	hypermethylated
chrX	34656390	34657610	TMEM47	TMEM47	S	4	128	0	29	20	31	subject	NA	NA	NA	NA	NA	NA	NA	NA	NA	NA	NA	NA	NA	NA	NA	NA	hypermethylated	subject	subject	escape	subject	subject	subject	subject	subject	subject	subject	subject	subject	subject	escape	subject	subject	escape	subject	subject	subject
chrX	34943313	34943588	FAM47B	FAM47B	NA	0	2	0	158	51	0	maleHigh	NA	NA	NA	NA	NA	NA	NA	NA	NA	NA	NA	NA	NA	NA	NA	NA	hypermethylated	hypermethylated	hypermethylated	hypermethylated	hypermethylated	hypermethylated	hypermethylated	hypermethylated	hypermethylated	hypermethylated	hypermethylated	hypermethylated	hypermethylated	hypermethylated	hypermethylated	hypermethylated	hypermethylated	hypermethylated	hypermethylated	hypermethylated	hypermethylated
chrX	35625753	35626200	NA	NA	NA	0	2	0	159	51	0	maleHigh	NA	NA	NA	NA	NA	NA	NA	NA	NA	NA	NA	NA	NA	NA	NA	NA	hypermethylated	hypermethylated	hypermethylated	hypermethylated	hypermethylated	hypermethylated	hypermethylated	hypermethylated	hypermethylated	hypermethylated	hypermethylated	hypermethylated	hypermethylated	hypermethylated	hypermethylated	hypermethylated	hypermethylated	hypermethylated	hypermethylated	hypermethylated	hypermethylated
chrX	36957432	36958276	NA	NA	NA	4	134	1	20	21	25	subject	NA	NA	NA	NA	NA	NA	NA	NA	NA	NA	NA	NA	NA	NA	NA	NA	subject	subject	subject	escape	subject	subject	subject	subject	subject	subject	subject	subject	subject	subject	escape	subject	subject	escape	subject	subject	subject
chrX	36963494	36963932	NA	NA	NA	3	90	1	63	34	15	maleHigh	NA	NA	NA	NA	NA	NA	NA	NA	NA	NA	NA	NA	NA	NA	NA	NA	hypermethylated	subject	hypermethylated	uncallable	subject	subject	subject	subject	subject	subject	subject	subject	subject	subject	escape	subject	subject	escape	subject	subject	subject
chrX	36985437	36986451	NA	NA	NA	4	130	0	27	17	29	subject	NA	NA	NA	NA	NA	NA	NA	NA	NA	NA	NA	NA	NA	NA	NA	NA	hypermethylated	subject	subject	escape	subject	subject	subject	subject	subject	subject	subject	subject	subject	subject	escape	subject	subject	escape	subject	subject	subject
chrX	37008275	37008633	FAM47C	FAM47C	NA	0	10	0	150	51	0	maleHigh	NA	NA	NA	NA	NA	NA	NA	NA	NA	NA	NA	NA	NA	NA	NA	NA	hypermethylated	hypermethylated	hypermethylated	hypermethylated	hypermethylated	hypermethylated	hypermethylated	hypermethylated	hypermethylated	hypermethylated	hypermethylated	hypermethylated	hypermethylated	hypermethylated	hypermethylated	hypermethylated	hypermethylated	hypermethylated	hypermethylated	hypermethylated	hypermethylated
chrX	37010448	37010702	NA	NA	NA	0	2	0	159	51	0	maleHigh	NA	NA	NA	NA	NA	NA	NA	NA	NA	NA	NA	NA	NA	NA	NA	NA	hypermethylated	hypermethylated	hypermethylated	hypermethylated	hypermethylated	hypermethylated	hypermethylated	hypermethylated	hypermethylated	hypermethylated	hypermethylated	hypermethylated	hypermethylated	hypermethylated	hypermethylated	hypermethylated	hypermethylated	hypermethylated	hypermethylated	hypermethylated	hypermethylated
chrX	37043542	37043933	FTH1P18	NA	NA	0	1	0	159	51	0	maleHigh	NA	NA	NA	NA	NA	NA	NA	NA	NA	NA	NA	NA	NA	NA	NA	NA	hypermethylated	hypermethylated	hypermethylated	hypermethylated	hypermethylated	hypermethylated	hypermethylated	hypermethylated	hypermethylated	hypermethylated	hypermethylated	hypermethylated	hypermethylated	hypermethylated	hypermethylated	hypermethylated	hypermethylated	hypermethylated	hypermethylated	hypermethylated	hypermethylated
chrX	37348984	37349554	PRRG1	PRRG1	S	4	138	1	18	11	35	subject	NA	NA	NA	NA	NA	NA	NA	NA	NA	NA	NA	NA	NA	NA	NA	NA	hypermethylated	subject	subject	escape	subject	subject	subject	subject	subject	subject	subject	subject	subject	subject	escape	subject	subject	escape	subject	subject	subject
chrX	37349815	37350032	PRRG1	PRRG1	S	5	134	2	17	8	41	subject	NA	NA	NA	NA	NA	NA	NA	NA	NA	NA	NA	NA	NA	NA	NA	NA	hypermethylated	subject	subject	escape	subject	subject	subject	subject	subject	subject	subject	subject	hypermethylated	subject	escape	subject	subject	NA	subject	subject	subject
chrX	37491731	37492241	NA	NA	NA	0	2	0	157	51	0	maleHigh	NA	NA	NA	NA	NA	NA	NA	NA	NA	NA	NA	NA	NA	NA	NA	NA	hypermethylated	hypermethylated	hypermethylated	hypermethylated	hypermethylated	hypermethylated	hypermethylated	hypermethylated	hypermethylated	hypermethylated	hypermethylated	hypermethylated	hypermethylated	hypermethylated	hypermethylated	hypermethylated	hypermethylated	hypermethylated	hypermethylated	hypermethylated	hypermethylated
chrX	37505069	37505568	NA	NA	NA	0	1	0	159	51	0	maleHigh	NA	NA	NA	NA	NA	NA	NA	NA	NA	NA	NA	NA	NA	NA	NA	NA	hypermethylated	hypermethylated	hypermethylated	hypermethylated	hypermethylated	hypermethylated	hypermethylated	hypermethylated	hypermethylated	hypermethylated	hypermethylated	hypermethylated	hypermethylated	hypermethylated	hypermethylated	hypermethylated	hypermethylated	hypermethylated	hypermethylated	hypermethylated	hypermethylated
chrX	37545105	37545362	NA	NA	NA	0	0	0	161	51	0	maleHigh	NA	NA	NA	NA	NA	NA	NA	NA	NA	NA	NA	NA	NA	NA	NA	NA	hypermethylated	hypermethylated	hypermethylated	hypermethylated	hypermethylated	hypermethylated	hypermethylated	hypermethylated	hypermethylated	hypermethylated	hypermethylated	hypermethylated	hypermethylated	hypermethylated	hypermethylated	hypermethylated	hypermethylated	hypermethylated	hypermethylated	hypermethylated	hypermethylated
chrX	37571453	37572531	LANCL3	LANCL3	S	5	135	0	20	5	37	subject	NA	NA	NA	NA	NA	NA	NA	NA	NA	NA	NA	NA	NA	NA	NA	NA	subject	subject	subject	escape	subject	subject	subject	subject	subject	subject	subject	subject	subject	subject	escape	subject	subject	escape	subject	subject	subject
chrX	37685551	37686166	XK	XK	S	7	130	0	22	10	38	subject	NA	NA	NA	NA	NA	NA	NA	NA	NA	NA	NA	NA	NA	NA	NA	NA	subject	subject	subject	escape	subject	subject	subject	subject	subject	subject	subject	subject	subject	subject	escape	subject	subject	escape	subject	subject	subject
chrX	37847042	37847719	DYNLT3	DYNLT3	S	5	146	1	8	7	44	subject	NA	NA	NA	NA	NA	NA	NA	NA	NA	NA	NA	NA	NA	NA	NA	NA	subject	subject	subject	escape	subject	subject	subject	subject	subject	subject	subject	subject	subject	subject	escape	subject	subject	escape	subject	subject	subject
chrX	37905764	37906004	NA	NA	NA	15	129	8	5	11	36	subject	NA	NA	NA	NA	NA	NA	NA	NA	NA	NA	NA	NA	NA	NA	NA	NA	subject	subject	subject	escape	subject	subject	subject	subject	subject	subject	subject	subject	subject	subject	escape	subject	subject	escape	subject	subject	subject
chrX	38220438	38220897	SRPX	SRPX	S	5	148	0	7	2	46	subject	NA	NA	NA	NA	NA	NA	NA	NA	NA	NA	NA	NA	NA	NA	NA	NA	hypermethylated	subject	subject	escape	subject	subject	subject	subject	subject	subject	subject	subject	subject	subject	escape	subject	subject	escape	subject	subject	subject
chrX	38256090	38256317	NA	NA	NA	0	4	0	156	51	0	maleHigh	NA	NA	NA	NA	NA	NA	NA	NA	NA	NA	NA	NA	NA	NA	NA	NA	hypermethylated	hypermethylated	hypermethylated	hypermethylated	hypermethylated	hypermethylated	hypermethylated	hypermethylated	hypermethylated	hypermethylated	hypermethylated	hypermethylated	hypermethylated	hypermethylated	hypermethylated	hypermethylated	hypermethylated	hypermethylated	hypermethylated	hypermethylated	hypermethylated
chrX	38327169	38327757	RPGR	RPGR	S	7	144	0	10	0	51	subject	NA	NA	NA	NA	NA	NA	NA	NA	NA	NA	NA	NA	NA	NA	NA	NA	subject	subject	subject	escape	subject	subject	subject	subject	subject	subject	subject	subject	subject	subject	escape	subject	subject	escape	subject	subject	subject
chrX	38562012	38562225	TSPAN7	TSPAN7	S	5	145	2	8	4	46	subject	NA	NA	NA	NA	NA	NA	NA	NA	NA	NA	NA	NA	NA	NA	NA	NA	subject	subject	subject	escape	subject	subject	subject	subject	subject	subject	subject	subject	subject	subject	escape	subject	subject	escape	subject	subject	subject
chrX	38803653	38805511	MID1IP1-AS1	NA	NA	6	152	0	2	1	49	subject	NA	NA	NA	NA	NA	NA	NA	NA	NA	NA	NA	NA	NA	NA	NA	NA	subject	subject	subject	escape	subject	subject	subject	subject	subject	subject	subject	subject	subject	subject	escape	subject	subject	escape	subject	subject	subject
chrX	39162409	39162878	NA	NA	NA	5	133	0	23	28	21	maleHigh	NA	NA	NA	NA	NA	NA	NA	NA	NA	NA	NA	NA	NA	NA	NA	NA	subject	subject	subject	escape	subject	subject	subject	subject	subject	subject	subject	subject	subject	subject	escape	subject	subject	escape	subject	subject	subject
chrX	39613543	39614039	NA	NA	NA	24	99	37	0	0	51	NA	NA	NA	NA	NA	NA	NA	NA	NA	NA	NA	NA	NA	NA	NA	NA	NA	subject	uncallable	subject	escape	uncallable	subject	subject	uncallable	uncallable	subject	subject	subject	subject	subject	escape	subject	subject	escape	subject	subject	subject
chrX	39688570	39689427	NA	NA	NA	13	121	18	7	8	41	subject	NA	NA	NA	NA	NA	NA	NA	NA	NA	NA	NA	NA	NA	NA	NA	NA	subject	subject	subject	escape	uncallable	subject	subject	subject	subject	uncallable	subject	subject	subject	subject	escape	subject	subject	escape	subject	subject	uncallable
chrX	39820886	39822164	NA	NA	NA	1	142	11	7	40	1	maleHigh	NA	NA	NA	NA	NA	NA	NA	NA	NA	NA	NA	NA	NA	NA	NA	NA	subject	subject	subject	uncallable	uncallable	subject	subject	subject	subject	subject	subject	subject	subject	subject	subject	subject	subject	subject	subject	subject	subject
chrX	40005272	40009853	NA	NA	NA	9	138	7	7	48	2	maleHigh	NA	NA	NA	NA	NA	NA	NA	NA	NA	NA	NA	NA	NA	NA	NA	NA	subject	subject	subject	subject	escape	subject	uncallable	subject	subject	uncallable	subject	subject	subject	subject	escape	subject	subject	escape	subject	subject	subject
chrX	40012279	40015513	NA	NA	NA	34	88	35	4	9	37	NA	NA	NA	NA	NA	NA	NA	NA	NA	NA	NA	NA	NA	NA	NA	NA	NA	subject	subject	subject	escape	escape	subject	escape	uncallable	uncallable	escape	subject	subject	subject	subject	escape	subject	subject	escape	subject	subject	uncallable
chrX	40083503	40084166	NA	NA	NA	60	63	31	4	11	30	VE	NA	NA	NA	NA	NA	NA	NA	NA	NA	NA	NA	NA	NA	NA	NA	NA	subject	uncallable	subject	escape	escape	escape	escape	escape	uncallable	escape	uncallable	uncallable	subject	uncallable	escape	uncallable	subject	escape	uncallable	uncallable	escape
chrX	40090119	40090723	NA	NA	NA	73	64	17	3	21	29	VE	NA	NA	NA	NA	NA	NA	NA	NA	NA	NA	NA	NA	NA	NA	NA	NA	subject	subject	subject	escape	escape	uncallable	escape	escape	escape	escape	subject	escape	subject	uncallable	escape	escape	subject	escape	subject	uncallable	escape
chrX	40091646	40092412	NA	NA	NA	0	105	1	55	38	8	maleHigh	NA	NA	NA	NA	NA	NA	NA	NA	NA	NA	NA	NA	NA	NA	NA	NA	hypermethylated	subject	subject	hypermethylated	subject	subject	subject	subject	subject	subject	subject	subject	hypermethylated	subject	hypermethylated	subject	hypermethylated	hypermethylated	subject	hypermethylated	subject
chrX	40094181	40109994	BCOR	BCOR	discordant	5	115	41	0	29	2	maleHigh	NA	NA	NA	NA	NA	NA	NA	NA	NA	NA	NA	NA	NA	NA	NA	NA	subject	subject	subject	uncallable	uncallable	subject	uncallable	subject	subject	escape	subject	subject	subject	subject	subject	subject	subject	subject	subject	subject	uncallable
chrX	40145052	40147813	NA	NA	NA	1	138	15	7	51	0	maleHigh	NA	NA	NA	NA	NA	NA	NA	NA	NA	NA	NA	NA	NA	NA	NA	NA	subject	subject	subject	subject	uncallable	subject	uncallable	subject	subject	uncallable	subject	subject	subject	subject	subject	subject	subject	subject	subject	subject	subject
chrX	40151776	40156950	NA	NA	NA	0	132	27	2	37	1	maleHigh	NA	NA	NA	NA	NA	NA	NA	NA	NA	NA	NA	NA	NA	NA	NA	NA	subject	subject	subject	subject	uncallable	subject	uncallable	uncallable	subject	uncallable	subject	subject	subject	subject	subject	subject	subject	subject	subject	subject	subject
chrX	40158119	40158631	NA	NA	NA	63	76	13	5	12	37	VE	NA	NA	NA	NA	NA	NA	NA	NA	NA	NA	NA	NA	NA	NA	NA	NA	subject	uncallable	subject	escape	escape	escape	escape	escape	escape	escape	escape	escape	subject	escape	escape	uncallable	subject	escape	escape	escape	escape
chrX	40167339	40169123	NA	NA	NA	0	154	1	6	51	0	maleHigh	NA	NA	NA	NA	NA	NA	NA	NA	NA	NA	NA	NA	NA	NA	NA	NA	subject	subject	subject	subject	subject	subject	subject	subject	subject	subject	subject	subject	subject	subject	subject	subject	subject	subject	subject	subject	subject
chrX	40169672	40170062	NA	NA	NA	44	78	33	4	33	16	maleHigh	NA	NA	NA	NA	NA	NA	NA	NA	NA	NA	NA	NA	NA	NA	NA	NA	subject	escape	subject	escape	uncallable	escape	uncallable	uncallable	uncallable	escape	escape	escape	uncallable	uncallable	subject	subject	subject	subject	uncallable	uncallable	escape
chrX	40171565	40172928	NA	NA	NA	74	61	22	2	10	36	VE	NA	NA	NA	NA	NA	NA	NA	NA	NA	NA	NA	NA	NA	NA	NA	NA	subject	uncallable	subject	escape	escape	uncallable	escape	escape	escape	escape	uncallable	escape	subject	escape	escape	escape	subject	escape	uncallable	escape	escape
chrX	40174986	40177255	BCOR	BCOR	discordant	54	75	28	1	5	45	VE	NA	NA	NA	NA	NA	NA	NA	NA	NA	NA	NA	NA	NA	NA	NA	NA	subject	subject	subject	escape	escape	uncallable	escape	uncallable	uncallable	escape	subject	uncallable	subject	uncallable	escape	uncallable	subject	escape	uncallable	uncallable	escape
chrX	40205490	40205740	NA	NA	NA	0	60	0	101	51	0	maleHigh	NA	NA	NA	NA	NA	NA	NA	NA	NA	NA	NA	NA	NA	NA	NA	NA	hypermethylated	hypermethylated	hypermethylated	hypermethylated	subject	subject	subject	subject	subject	subject	hypermethylated	hypermethylated	hypermethylated	hypermethylated	hypermethylated	subject	hypermethylated	subject	hypermethylated	hypermethylated	subject
chrX	40267107	40267491	NA	NA	NA	95	37	26	1	2	48	NA	NA	NA	NA	NA	NA	NA	NA	NA	NA	NA	NA	NA	NA	NA	NA	NA	subject	escape	uncallable	escape	escape	escape	escape	escape	escape	escape	uncallable	escape	subject	escape	escape	escape	uncallable	escape	escape	escape	escape
chrX	40580487	40581453	ATP6AP2	ATP6AP2	S	8	145	3	5	3	48	subject	NA	NA	NA	NA	NA	NA	NA	NA	NA	NA	NA	NA	NA	NA	NA	NA	subject	subject	escape	escape	subject	subject	subject	subject	subject	subject	subject	subject	subject	subject	escape	subject	subject	escape	subject	subject	subject
chrX	40623122	40623961	MPC1L	NA	NA	0	0	0	161	51	0	maleHigh	NA	NA	NA	NA	NA	NA	NA	NA	NA	NA	NA	NA	NA	NA	NA	NA	hypermethylated	hypermethylated	hypermethylated	hypermethylated	hypermethylated	hypermethylated	hypermethylated	hypermethylated	hypermethylated	hypermethylated	hypermethylated	hypermethylated	hypermethylated	hypermethylated	hypermethylated	hypermethylated	hypermethylated	hypermethylated	hypermethylated	hypermethylated	hypermethylated
chrX	40646924	40647730	CXORF38	NA	NA	138	14	6	1	0	50	escape	NA	NA	NA	NA	NA	NA	NA	NA	NA	NA	NA	NA	NA	NA	NA	NA	escape	escape	escape	escape	escape	escape	escape	escape	escape	escape	escape	escape	escape	escape	escape	escape	escape	escape	escape	escape	escape
chrX	40735263	40736205	MED14,MED14OS	MED14	S	145	9	4	0	2	46	escape	NA	NA	NA	NA	NA	NA	NA	NA	NA	NA	NA	NA	NA	NA	NA	NA	escape	escape	escape	escape	escape	escape	escape	escape	escape	escape	escape	escape	escape	escape	escape	escape	escape	escape	escape	escape	escape
chrX	40832707	40833193	NR_027761	NA	NA	0	2	0	159	51	0	maleHigh	NA	NA	NA	NA	NA	NA	NA	NA	NA	NA	NA	NA	NA	NA	NA	NA	subject	hypermethylated	hypermethylated	hypermethylated	hypermethylated	hypermethylated	hypermethylated	hypermethylated	hypermethylated	hypermethylated	hypermethylated	hypermethylated	hypermethylated	hypermethylated	hypermethylated	hypermethylated	hypermethylated	hypermethylated	hypermethylated	hypermethylated	hypermethylated
chrX	41084420	41086667	USP9X	USP9X	E	144	10	4	0	0	51	escape	NA	NA	NA	NA	NA	NA	NA	NA	NA	NA	NA	NA	NA	NA	NA	NA	escape	escape	escape	escape	escape	escape	escape	escape	escape	escape	escape	escape	escape	escape	escape	escape	escape	escape	escape	escape	escape
chrX	41253565	41253886	NA	NA	NA	149	5	3	0	0	51	escape	NA	NA	NA	NA	NA	NA	NA	NA	NA	NA	NA	NA	NA	NA	NA	NA	escape	escape	escape	escape	escape	escape	escape	escape	escape	escape	escape	escape	escape	escape	escape	escape	escape	escape	escape	escape	escape
chrX	41275863	41276416	NR_135616	NA	NA	144	7	6	0	0	51	escape	NA	NA	NA	NA	NA	NA	NA	NA	NA	NA	NA	NA	NA	NA	NA	NA	escape	escape	escape	escape	escape	escape	escape	escape	escape	escape	escape	escape	escape	escape	escape	escape	escape	escape	escape	escape	escape
chrX	41332721	41335025	DDX3X	DDX3X	E	154	4	3	0	0	49	escape	NA	NA	NA	NA	NA	NA	NA	NA	NA	NA	NA	NA	NA	NA	NA	NA	escape	escape	escape	escape	escape	escape	escape	escape	escape	escape	escape	escape	escape	escape	escape	escape	escape	escape	escape	escape	escape
chrX	41442181	41442714	NA	NA	NA	21	88	47	2	4	46	NA	NA	NA	NA	NA	NA	NA	NA	NA	NA	NA	NA	NA	NA	NA	NA	NA	subject	subject	uncallable	escape	escape	subject	uncallable	uncallable	uncallable	escape	uncallable	subject	subject	subject	escape	subject	subject	escape	subject	subject	subject
chrX	41473622	41474873	NA	NA	NA	0	0	0	161	51	0	maleHigh	NA	NA	NA	NA	NA	NA	NA	NA	NA	NA	NA	NA	NA	NA	NA	NA	hypermethylated	hypermethylated	hypermethylated	hypermethylated	hypermethylated	hypermethylated	hypermethylated	hypermethylated	hypermethylated	hypermethylated	hypermethylated	hypermethylated	hypermethylated	hypermethylated	hypermethylated	hypermethylated	hypermethylated	hypermethylated	hypermethylated	hypermethylated	hypermethylated
chrX	41922853	41924005	CASK	CASK	S	6	122	0	33	12	39	subject	NA	NA	NA	NA	NA	NA	NA	NA	NA	NA	NA	NA	NA	NA	NA	NA	subject	subject	subject	escape	subject	subject	subject	subject	subject	subject	subject	subject	subject	subject	escape	subject	subject	escape	subject	subject	subject
chrX	42777757	42778256	PPP1R2P9	PPP1R2P9	NA	0	3	0	158	51	0	maleHigh	NA	NA	NA	NA	NA	NA	NA	NA	NA	NA	NA	NA	NA	NA	NA	NA	hypermethylated	hypermethylated	hypermethylated	hypermethylated	hypermethylated	hypermethylated	hypermethylated	hypermethylated	hypermethylated	hypermethylated	hypermethylated	hypermethylated	hypermethylated	hypermethylated	hypermethylated	hypermethylated	hypermethylated	hypermethylated	hypermethylated	hypermethylated	hypermethylated
chrX	43654782	43655545	MAOA	MAOA	S	8	147	0	3	0	51	subject	NA	NA	NA	NA	NA	NA	NA	NA	NA	NA	NA	NA	NA	NA	NA	NA	subject	subject	subject	escape	subject	subject	subject	subject	subject	subject	subject	subject	subject	subject	escape	subject	subject	escape	subject	subject	subject
chrX	43656077	43656433	MAOA	MAOA	S	5	140	1	13	8	38	subject	NA	NA	NA	NA	NA	NA	NA	NA	NA	NA	NA	NA	NA	NA	NA	NA	subject	subject	hypermethylated	escape	subject	subject	subject	subject	subject	subject	subject	subject	subject	subject	escape	subject	subject	escape	subject	subject	subject
chrX	43882053	43882581	MAOB	MAOB	NA	6	142	2	7	21	25	subject	NA	NA	NA	NA	NA	NA	NA	NA	NA	NA	NA	NA	NA	NA	NA	NA	subject	subject	subject	escape	subject	subject	subject	subject	subject	subject	subject	subject	subject	subject	escape	subject	subject	escape	subject	subject	subject
chrX	44310264	44310519	NA	NA	NA	0	6	0	154	51	0	maleHigh	NA	NA	NA	NA	NA	NA	NA	NA	NA	NA	NA	NA	NA	NA	NA	NA	hypermethylated	hypermethylated	hypermethylated	hypermethylated	hypermethylated	hypermethylated	hypermethylated	hypermethylated	hypermethylated	hypermethylated	hypermethylated	hypermethylated	hypermethylated	hypermethylated	subject	hypermethylated	hypermethylated	hypermethylated	hypermethylated	hypermethylated	hypermethylated
chrX	44343466	44343768	EFHC2	EFHC2	E	113	33	12	0	14	35	escape	NA	NA	NA	NA	NA	NA	NA	NA	NA	NA	NA	NA	NA	NA	NA	NA	subject	escape	escape	escape	escape	escape	escape	escape	escape	escape	escape	uncallable	escape	uncallable	escape	escape	escape	escape	escape	escape	escape
chrX	44844239	44844648	DUSP21	DUSP21	NA	0	0	0	161	51	0	maleHigh	NA	NA	NA	NA	NA	NA	NA	NA	NA	NA	NA	NA	NA	NA	NA	NA	hypermethylated	hypermethylated	hypermethylated	hypermethylated	hypermethylated	hypermethylated	hypermethylated	hypermethylated	hypermethylated	hypermethylated	hypermethylated	hypermethylated	hypermethylated	hypermethylated	hypermethylated	hypermethylated	hypermethylated	hypermethylated	hypermethylated	hypermethylated	hypermethylated
chrX	44872356	44874107	KDM6A	KDM6A	E	151	6	0	0	0	50	escape	NA	NA	NA	NA	NA	NA	NA	NA	NA	NA	NA	NA	NA	NA	NA	NA	escape	escape	escape	escape	escape	escape	escape	escape	escape	escape	escape	escape	escape	escape	escape	escape	escape	escape	escape	escape	escape
chrX	45157732	45157933	NA	NA	NA	0	3	0	156	51	0	maleHigh	NA	NA	NA	NA	NA	NA	NA	NA	NA	NA	NA	NA	NA	NA	NA	NA	hypermethylated	hypermethylated	hypermethylated	hypermethylated	hypermethylated	hypermethylated	hypermethylated	hypermethylated	hypermethylated	hypermethylated	hypermethylated	hypermethylated	hypermethylated	hypermethylated	hypermethylated	hypermethylated	hypermethylated	hypermethylated	hypermethylated	hypermethylated	hypermethylated
chrX	45381602	45382181	NA	NA	NA	0	2	0	159	51	0	maleHigh	NA	NA	NA	NA	NA	NA	NA	NA	NA	NA	NA	NA	NA	NA	NA	NA	hypermethylated	hypermethylated	hypermethylated	hypermethylated	hypermethylated	hypermethylated	hypermethylated	hypermethylated	hypermethylated	hypermethylated	hypermethylated	hypermethylated	hypermethylated	hypermethylated	hypermethylated	hypermethylated	hypermethylated	hypermethylated	hypermethylated	hypermethylated	hypermethylated
chrX	45850839	45851872	LOC401585	NA	NA	7	147	0	6	6	42	subject	NA	NA	NA	NA	NA	NA	NA	NA	NA	NA	NA	NA	NA	NA	NA	NA	subject	subject	subject	escape	subject	subject	subject	subject	subject	subject	subject	subject	subject	subject	escape	subject	subject	escape	subject	subject	subject
chrX	46446814	46447403	KRBOX4	NA	NA	6	149	2	4	1	50	subject	NA	NA	NA	NA	NA	NA	NA	NA	NA	NA	NA	NA	NA	NA	NA	NA	subject	subject	subject	escape	subject	subject	subject	subject	subject	subject	subject	subject	subject	subject	escape	subject	subject	escape	subject	subject	subject
chrX	46545199	46545730	ZNF674,ZNF674-AS1	ZNF674	S	6	145	1	8	0	51	subject	NA	NA	NA	NA	NA	NA	NA	NA	NA	NA	NA	NA	NA	NA	NA	NA	subject	subject	subject	escape	subject	subject	subject	subject	subject	subject	subject	subject	subject	subject	escape	subject	subject	escape	subject	subject	subject
chrX	46573619	46575467	CHST7	CHST7	S	6	108	0	47	18	25	subject	NA	NA	NA	NA	NA	NA	NA	NA	NA	NA	NA	NA	NA	NA	NA	NA	subject	subject	subject	escape	subject	subject	subject	subject	subject	subject	subject	subject	subject	subject	escape	subject	subject	escape	subject	subject	subject
chrX	46758578	46759534	SLC9A7	SLC9A7	S	6	133	0	22	11	40	subject	NA	NA	NA	NA	NA	NA	NA	NA	NA	NA	NA	NA	NA	NA	NA	NA	subject	subject	subject	escape	subject	subject	subject	subject	subject	subject	subject	subject	subject	subject	escape	subject	subject	escape	subject	subject	subject
chrX	46836706	46837640	RP2	RP2	S	5	150	2	4	0	51	subject	NA	NA	NA	NA	NA	NA	NA	NA	NA	NA	NA	NA	NA	NA	NA	NA	subject	subject	subject	escape	subject	subject	subject	subject	subject	subject	subject	subject	subject	subject	escape	subject	subject	escape	subject	subject	subject
chrX	46912128	46913546	JADE3	NA	NA	7	124	0	30	8	40	subject	NA	NA	NA	NA	NA	NA	NA	NA	NA	NA	NA	NA	NA	NA	NA	NA	subject	subject	subject	escape	subject	subject	subject	subject	subject	subject	subject	subject	subject	subject	escape	subject	subject	escape	subject	subject	subject
chrX	47078232	47078570	RGN	RGN	S	0	71	1	88	40	10	maleHigh	NA	NA	NA	NA	NA	NA	NA	NA	NA	NA	NA	NA	NA	NA	NA	NA	hypermethylated	hypermethylated	hypermethylated	hypermethylated	subject	subject	subject	hypermethylated	subject	subject	hypermethylated	subject	hypermethylated	hypermethylated	subject	hypermethylated	hypermethylated	subject	hypermethylated	hypermethylated	hypermethylated
chrX	47144351	47145588	NDUFB11,RBM10	NDUFB11,RBM10	S	5	150	1	5	0	51	subject	NA	NA	NA	NA	NA	NA	NA	NA	NA	NA	NA	NA	NA	NA	NA	NA	subject	subject	subject	escape	subject	subject	subject	subject	subject	subject	subject	subject	subject	subject	escape	subject	subject	escape	subject	subject	subject
chrX	47179946	47180172	NA	NA	NA	0	1	0	157	51	0	maleHigh	NA	NA	NA	NA	NA	NA	NA	NA	NA	NA	NA	NA	NA	NA	NA	NA	hypermethylated	hypermethylated	hypermethylated	hypermethylated	hypermethylated	hypermethylated	hypermethylated	hypermethylated	hypermethylated	hypermethylated	hypermethylated	hypermethylated	hypermethylated	hypermethylated	hypermethylated	hypermethylated	hypermethylated	hypermethylated	hypermethylated	hypermethylated	hypermethylated
chrX	47190689	47190941	UBA1	UBA1	E	59	61	38	0	1	50	VE	NA	NA	NA	NA	NA	NA	NA	NA	NA	NA	NA	NA	NA	NA	NA	NA	subject	uncallable	subject	escape	uncallable	uncallable	uncallable	subject	subject	uncallable	uncallable	subject	subject	subject	escape	subject	subject	escape	subject	subject	uncallable
chrX	47193704	47194206	UBA1	UBA1	E	156	1	1	0	0	51	escape	NA	NA	NA	NA	NA	NA	NA	NA	NA	NA	NA	NA	NA	NA	NA	NA	escape	escape	escape	escape	escape	escape	escape	escape	escape	escape	escape	escape	escape	escape	escape	escape	escape	escape	escape	escape	escape
chrX	47217764	47219040	CDK16	CDK16	E	126	24	8	1	10	40	escape	NA	NA	NA	NA	NA	NA	NA	NA	NA	NA	NA	NA	NA	NA	NA	NA	escape	escape	escape	escape	escape	uncallable	escape	escape	escape	escape	escape	escape	escape	escape	escape	escape	escape	escape	escape	escape	escape
chrX	47232883	47233907	USP11	USP11	discordant	16	127	18	0	0	51	subject	NA	NA	NA	NA	NA	NA	NA	NA	NA	NA	NA	NA	NA	NA	NA	NA	subject	uncallable	escape	escape	uncallable	subject	uncallable	subject	uncallable	subject	subject	subject	subject	subject	escape	subject	subject	escape	subject	subject	subject
chrX	47482488	47483298	ZNF41,LINC01560	ZNF41	S	5	142	2	11	0	51	subject	NA	NA	NA	NA	NA	NA	NA	NA	NA	NA	NA	NA	NA	NA	NA	NA	subject	subject	subject	escape	subject	subject	subject	subject	subject	subject	subject	subject	subject	subject	escape	subject	subject	escape	subject	subject	subject
chrX	47513077	47513643	NA	NA	NA	5	114	2	25	4	42	subject	NA	NA	NA	NA	NA	NA	NA	NA	NA	NA	NA	NA	NA	NA	NA	NA	subject	subject	subject	escape	hypermethylated	subject	subject	hypermethylated	subject	subject	NA	subject	subject	hypermethylated	NA	hypermethylated	hypermethylated	NA	NA	NA	NA
chrX	47523422	47524185	NA	NA	NA	6	151	1	3	0	46	subject	NA	NA	NA	NA	NA	NA	NA	NA	NA	NA	NA	NA	NA	NA	NA	NA	subject	subject	subject	escape	subject	subject	subject	subject	subject	subject	subject	subject	subject	subject	escape	subject	subject	escape	subject	subject	subject
chrX	47561003	47561700	ARAF	ARAF	S	6	147	1	7	0	51	subject	NA	NA	NA	NA	NA	NA	NA	NA	NA	NA	NA	NA	NA	NA	NA	NA	subject	subject	subject	escape	subject	subject	subject	subject	subject	subject	subject	subject	subject	subject	escape	subject	subject	escape	subject	subject	subject
chrX	47574015	47574725	NA	NA	NA	2	119	3	33	31	14	maleHigh	NA	NA	NA	NA	NA	NA	NA	NA	NA	NA	NA	NA	NA	NA	NA	NA	subject	subject	subject	escape	subject	subject	subject	subject	subject	subject	subject	subject	subject	subject	escape	subject	subject	uncallable	subject	subject	subject
chrX	47619271	47620116	SYN1	SYN1	S	5	115	0	41	20	15	maleHigh	NA	NA	NA	NA	NA	NA	NA	NA	NA	NA	NA	NA	NA	NA	NA	NA	subject	subject	subject	escape	subject	subject	subject	subject	subject	subject	subject	subject	subject	subject	escape	subject	subject	escape	subject	subject	subject
chrX	47623643	47623965	NA	NA	NA	7	148	0	6	1	46	subject	NA	NA	NA	NA	NA	NA	NA	NA	NA	NA	NA	NA	NA	NA	NA	NA	subject	subject	subject	escape	subject	subject	subject	subject	subject	subject	subject	subject	subject	subject	escape	subject	subject	escape	subject	subject	subject
chrX	47637783	47637994	NA	NA	NA	3	82	2	72	36	10	maleHigh	NA	NA	NA	NA	NA	NA	NA	NA	NA	NA	NA	NA	NA	NA	NA	NA	hypermethylated	subject	subject	escape	subject	subject	subject	subject	subject	subject	subject	subject	hypermethylated	hypermethylated	hypermethylated	hypermethylated	subject	escape	subject	subject	subject
chrX	47650193	47651109	ELK1	ELK1	S	6	146	0	8	0	51	subject	NA	NA	NA	NA	NA	NA	NA	NA	NA	NA	NA	NA	NA	NA	NA	NA	subject	subject	subject	escape	subject	subject	subject	subject	subject	subject	subject	subject	subject	subject	escape	subject	subject	escape	subject	subject	subject
chrX	47658616	47659451	UXT,UXT-AS1	UXT	S	5	155	1	0	0	51	subject	NA	NA	NA	NA	NA	NA	NA	NA	NA	NA	NA	NA	NA	NA	NA	NA	subject	subject	subject	escape	subject	subject	subject	subject	subject	subject	subject	subject	subject	subject	escape	subject	subject	escape	subject	subject	subject
chrX	47803147	47803377	NA	NA	NA	0	33	0	128	50	1	maleHigh	NA	NA	NA	NA	NA	NA	NA	NA	NA	NA	NA	NA	NA	NA	NA	NA	hypermethylated	hypermethylated	hypermethylated	hypermethylated	hypermethylated	hypermethylated	hypermethylated	hypermethylated	hypermethylated	hypermethylated	hypermethylated	hypermethylated	hypermethylated	hypermethylated	hypermethylated	hypermethylated	hypermethylated	hypermethylated	hypermethylated	hypermethylated	hypermethylated
chrX	47836693	47836965	ZNF81	ZNF81	S	7	143	4	3	0	51	subject	NA	NA	NA	NA	NA	NA	NA	NA	NA	NA	NA	NA	NA	NA	NA	NA	subject	subject	subject	escape	subject	subject	subject	subject	subject	subject	subject	subject	subject	subject	escape	subject	subject	escape	subject	subject	subject
chrX	48003980	48004198	ZNF182,SPACA5	ZNF182,SPACA5	S,discordant	5	148	1	6	0	51	subject	NA	NA	NA	NA	NA	NA	NA	NA	NA	NA	NA	NA	NA	NA	NA	NA	subject	subject	subject	escape	subject	subject	subject	subject	subject	subject	subject	subject	subject	subject	escape	subject	subject	escape	subject	subject	subject
chrX	48071268	48071776	ZNF630	ZNF630	S	7	142	0	11	0	51	subject	NA	NA	NA	NA	NA	NA	NA	NA	NA	NA	NA	NA	NA	NA	NA	NA	subject	subject	subject	NA	subject	subject	subject	subject	subject	subject	subject	subject	subject	subject	escape	subject	subject	escape	subject	subject	subject
chrX	48475841	48476648	FTSJ1	FTSJ1	S	6	146	1	8	0	51	subject	NA	NA	NA	NA	NA	NA	NA	NA	NA	NA	NA	NA	NA	NA	NA	NA	subject	subject	subject	escape	subject	subject	subject	subject	subject	subject	subject	subject	subject	subject	escape	subject	subject	escape	subject	subject	subject
chrX	48508777	48509354	NR_135596,PORCN	PORCN	S	5	141	1	12	0	50	subject	NA	NA	NA	NA	NA	NA	NA	NA	NA	NA	NA	NA	NA	NA	NA	NA	subject	subject	subject	escape	subject	subject	subject	subject	subject	subject	subject	subject	subject	subject	escape	subject	subject	escape	subject	subject	subject
chrX	48521509	48522249	EBP	EBP	S	6	149	0	4	0	51	subject	NA	NA	NA	NA	NA	NA	NA	NA	NA	NA	NA	NA	NA	NA	NA	NA	subject	subject	subject	escape	subject	subject	subject	subject	subject	subject	subject	subject	subject	subject	escape	subject	subject	escape	subject	subject	subject
chrX	48539371	48540141	TBC1D25	TBC1D25	S	6	138	0	17	0	51	subject	NA	NA	NA	NA	NA	NA	NA	NA	NA	NA	NA	NA	NA	NA	NA	NA	subject	subject	subject	escape	subject	subject	subject	subject	subject	subject	subject	subject	subject	subject	escape	subject	subject	escape	subject	subject	subject
chrX	48574427	48574934	RBM3	RBM3	S	5	146	1	9	0	51	subject	NA	NA	NA	NA	NA	NA	NA	NA	NA	NA	NA	NA	NA	NA	NA	NA	subject	subject	subject	escape	subject	subject	subject	subject	subject	subject	subject	subject	subject	subject	escape	subject	subject	escape	subject	subject	subject
chrX	48597554	48598206	WDR13	WDR13	S	4	148	2	5	0	51	subject	NA	NA	NA	NA	NA	NA	NA	NA	NA	NA	NA	NA	NA	NA	NA	NA	subject	subject	subject	escape	subject	subject	subject	subject	subject	subject	subject	subject	subject	subject	escape	subject	subject	NA	subject	subject	subject
chrX	48598722	48598950	WDR13	WDR13	S	0	1	0	160	51	0	maleHigh	NA	NA	NA	NA	NA	NA	NA	NA	NA	NA	NA	NA	NA	NA	NA	NA	hypermethylated	hypermethylated	hypermethylated	hypermethylated	hypermethylated	hypermethylated	hypermethylated	hypermethylated	hypermethylated	hypermethylated	hypermethylated	hypermethylated	hypermethylated	hypermethylated	hypermethylated	hypermethylated	hypermethylated	hypermethylated	hypermethylated	hypermethylated	hypermethylated
chrX	48676202	48676858	NA	NA	NA	7	144	0	8	0	51	subject	NA	NA	NA	NA	NA	NA	NA	NA	NA	NA	NA	NA	NA	NA	NA	NA	subject	subject	subject	escape	subject	subject	subject	subject	subject	subject	subject	subject	subject	subject	escape	subject	subject	escape	subject	subject	subject
chrX	48696578	48697172	SUV39H1	SUV39H1	S	7	119	0	35	7	43	subject	NA	NA	NA	NA	NA	NA	NA	NA	NA	NA	NA	NA	NA	NA	NA	NA	subject	subject	subject	escape	subject	subject	subject	subject	subject	subject	subject	subject	subject	subject	escape	subject	subject	escape	subject	subject	subject
chrX	48737119	48737590	NA	NA	NA	6	149	1	5	0	51	subject	NA	NA	NA	NA	NA	NA	NA	NA	NA	NA	NA	NA	NA	NA	NA	NA	subject	subject	subject	escape	subject	subject	subject	subject	subject	subject	subject	subject	subject	subject	escape	subject	subject	escape	subject	subject	subject
chrX	48801305	48802222	HDAC6	HDAC6	S	6	138	0	17	0	51	subject	NA	NA	NA	NA	NA	NA	NA	NA	NA	NA	NA	NA	NA	NA	NA	NA	subject	subject	subject	escape	subject	subject	subject	subject	subject	subject	subject	subject	subject	subject	escape	subject	subject	escape	subject	subject	subject
chrX	48826234	48827654	ERAS	ERAS	NA	2	84	0	75	46	4	maleHigh	NA	NA	NA	NA	NA	NA	NA	NA	NA	NA	NA	NA	NA	NA	NA	NA	subject	subject	subject	subject	subject	subject	subject	subject	subject	subject	subject	subject	hypermethylated	subject	escape	subject	subject	escape	subject	subject	subject
chrX	48831179	48832417	NA	NA	NA	3	113	2	42	31	8	maleHigh	NA	NA	NA	NA	NA	NA	NA	NA	NA	NA	NA	NA	NA	NA	NA	NA	subject	subject	subject	escape	subject	subject	subject	subject	subject	subject	subject	subject	subject	subject	escape	subject	subject	escape	subject	subject	subject
chrX	48834926	48835635	PCSK1N	PCSK1N	S	5	121	1	34	11	37	subject	NA	NA	NA	NA	NA	NA	NA	NA	NA	NA	NA	NA	NA	NA	NA	NA	subject	subject	subject	escape	subject	subject	subject	subject	subject	subject	subject	subject	subject	subject	escape	subject	subject	escape	subject	subject	subject
chrX	48891114	48892089	NA	NA	NA	6	146	0	9	1	49	subject	NA	NA	NA	NA	NA	NA	NA	NA	NA	NA	NA	NA	NA	NA	NA	NA	subject	subject	subject	escape	subject	subject	subject	subject	subject	subject	subject	subject	subject	subject	escape	subject	subject	escape	subject	subject	subject
chrX	48897217	48898046	TIMM17B,PQBP1	TIMM17B,PQBP1	S	6	150	0	5	0	51	subject	NA	NA	NA	NA	NA	NA	NA	NA	NA	NA	NA	NA	NA	NA	NA	NA	subject	subject	subject	escape	subject	subject	subject	subject	subject	subject	subject	subject	subject	subject	escape	subject	subject	escape	subject	subject	subject
chrX	48911486	48911937	SLC35A2	SLC35A2	S	5	149	1	6	0	51	subject	NA	NA	NA	NA	NA	NA	NA	NA	NA	NA	NA	NA	NA	NA	NA	NA	subject	subject	subject	escape	subject	subject	subject	subject	subject	subject	subject	subject	subject	subject	escape	subject	subject	escape	subject	subject	subject
chrX	48918486	48919536	PIM2	PIM2	S	7	151	0	2	4	44	subject	NA	NA	NA	NA	NA	NA	NA	NA	NA	NA	NA	NA	NA	NA	NA	NA	subject	subject	subject	escape	subject	subject	subject	subject	subject	subject	subject	subject	subject	subject	escape	subject	subject	escape	subject	subject	subject
chrX	48957005	48958632	OTUD5	OTUD5	S	6	132	0	23	7	42	subject	NA	NA	NA	NA	NA	NA	NA	NA	NA	NA	NA	NA	NA	NA	NA	NA	subject	subject	subject	escape	subject	subject	subject	subject	subject	subject	subject	subject	subject	subject	escape	subject	subject	escape	subject	subject	subject
chrX	48969369	48970186	KCND1	KCND1	S	0	1	0	160	51	0	maleHigh	NA	NA	NA	NA	NA	NA	NA	NA	NA	NA	NA	NA	NA	NA	NA	NA	hypermethylated	hypermethylated	hypermethylated	hypermethylated	hypermethylated	hypermethylated	hypermethylated	hypermethylated	hypermethylated	hypermethylated	hypermethylated	hypermethylated	hypermethylated	hypermethylated	hypermethylated	hypermethylated	hypermethylated	hypermethylated	hypermethylated	hypermethylated	hypermethylated
chrX	49042984	49043943	TFE3	TFE3	S	5	148	1	7	0	51	subject	NA	NA	NA	NA	NA	NA	NA	NA	NA	NA	NA	NA	NA	NA	NA	NA	subject	subject	subject	escape	subject	subject	subject	subject	subject	subject	subject	subject	subject	subject	escape	subject	subject	escape	subject	subject	subject
chrX	49053397	49053964	CCDC120	CCDC120	S	5	137	1	18	2	49	subject	NA	NA	NA	NA	NA	NA	NA	NA	NA	NA	NA	NA	NA	NA	NA	NA	subject	subject	subject	escape	subject	subject	subject	subject	subject	subject	subject	subject	subject	subject	escape	subject	subject	escape	subject	subject	subject
chrX	49071977	49072702	PRAF2	PRAF2	S	0	38	0	123	50	0	maleHigh	NA	NA	NA	NA	NA	NA	NA	NA	NA	NA	NA	NA	NA	NA	NA	NA	hypermethylated	hypermethylated	hypermethylated	hypermethylated	hypermethylated	hypermethylated	hypermethylated	hypermethylated	hypermethylated	hypermethylated	hypermethylated	hypermethylated	hypermethylated	hypermethylated	subject	hypermethylated	hypermethylated	subject	hypermethylated	hypermethylated	hypermethylated
chrX	49073764	49074295	PRAF2	PRAF2	S	5	147	1	8	2	47	subject	NA	NA	NA	NA	NA	NA	NA	NA	NA	NA	NA	NA	NA	NA	NA	NA	subject	subject	subject	escape	subject	subject	subject	subject	subject	subject	subject	subject	subject	subject	escape	subject	subject	escape	subject	subject	subject
chrX	49079776	49080317	WDR45	WDR45	S	6	149	0	5	0	51	subject	NA	NA	NA	NA	NA	NA	NA	NA	NA	NA	NA	NA	NA	NA	NA	NA	subject	subject	subject	escape	subject	subject	subject	subject	subject	subject	subject	subject	subject	subject	escape	subject	subject	escape	subject	subject	subject
chrX	49100826	49101657	WDR45	WDR45	S	6	146	0	9	0	51	subject	NA	NA	NA	NA	NA	NA	NA	NA	NA	NA	NA	NA	NA	NA	NA	NA	subject	subject	subject	escape	subject	subject	subject	subject	subject	subject	subject	subject	subject	subject	escape	subject	subject	escape	subject	subject	subject
chrX	49123494	49123916	GPKOW	GPKOW	S	6	149	1	5	0	51	subject	NA	NA	NA	NA	NA	NA	NA	NA	NA	NA	NA	NA	NA	NA	NA	NA	subject	subject	subject	escape	subject	subject	subject	subject	subject	subject	subject	subject	subject	subject	escape	subject	subject	escape	subject	subject	subject
chrX	49156318	49156640	NA	NA	NA	6	137	2	13	1	48	subject	NA	NA	NA	NA	NA	NA	NA	NA	NA	NA	NA	NA	NA	NA	NA	NA	subject	subject	subject	escape	subject	subject	subject	subject	subject	subject	subject	subject	subject	subject	escape	subject	subject	escape	subject	subject	subject
chrX	49157244	49157530	NA	NA	NA	0	2	0	157	51	0	maleHigh	NA	NA	NA	NA	NA	NA	NA	NA	NA	NA	NA	NA	NA	NA	NA	NA	hypermethylated	hypermethylated	hypermethylated	hypermethylated	hypermethylated	hypermethylated	hypermethylated	hypermethylated	hypermethylated	hypermethylated	hypermethylated	hypermethylated	hypermethylated	hypermethylated	hypermethylated	hypermethylated	hypermethylated	hypermethylated	hypermethylated	hypermethylated	hypermethylated
chrX	49162739	49162996	MAGIX	MAGIX	S	0	26	0	133	46	4	maleHigh	NA	NA	NA	NA	NA	NA	NA	NA	NA	NA	NA	NA	NA	NA	NA	NA	hypermethylated	hypermethylated	hypermethylated	hypermethylated	hypermethylated	hypermethylated	hypermethylated	hypermethylated	hypermethylated	hypermethylated	hypermethylated	hypermethylated	hypermethylated	hypermethylated	hypermethylated	hypermethylated	hypermethylated	hypermethylated	hypermethylated	hypermethylated	hypermethylated
chrX	49163465	49163969	MAGIX	MAGIX	S	5	130	2	23	4	45	subject	NA	NA	NA	NA	NA	NA	NA	NA	NA	NA	NA	NA	NA	NA	NA	NA	subject	subject	subject	escape	subject	subject	subject	subject	subject	subject	subject	subject	subject	subject	escape	subject	subject	escape	subject	subject	subject
chrX	49166068	49166733	NA	NA	NA	5	133	2	20	29	20	maleHigh	NA	NA	NA	NA	NA	NA	NA	NA	NA	NA	NA	NA	NA	NA	NA	NA	subject	subject	subject	escape	subject	subject	subject	subject	subject	subject	subject	subject	subject	subject	escape	subject	subject	escape	subject	subject	subject
chrX	49171743	49172764	PLP2	PLP2	S	7	153	0	1	3	47	subject	NA	NA	NA	NA	NA	NA	NA	NA	NA	NA	NA	NA	NA	NA	NA	NA	subject	subject	subject	escape	subject	subject	subject	subject	subject	subject	subject	subject	subject	subject	escape	subject	subject	escape	subject	subject	subject
chrX	49175985	49176218	NA	NA	NA	0	2	0	157	51	0	maleHigh	NA	NA	NA	NA	NA	NA	NA	NA	NA	NA	NA	NA	NA	NA	NA	NA	hypermethylated	hypermethylated	hypermethylated	hypermethylated	hypermethylated	hypermethylated	hypermethylated	hypermethylated	hypermethylated	hypermethylated	hypermethylated	hypermethylated	hypermethylated	hypermethylated	hypermethylated	hypermethylated	hypermethylated	hypermethylated	hypermethylated	hypermethylated	hypermethylated
chrX	49186223	49186606	PRICKLE3	PRICKLE3	S	5	133	1	18	6	42	subject	NA	NA	NA	NA	NA	NA	NA	NA	NA	NA	NA	NA	NA	NA	NA	NA	subject	subject	subject	escape	subject	subject	subject	subject	subject	subject	subject	subject	subject	subject	escape	subject	subject	escape	subject	subject	subject
chrX	49191378	49191948	NA	NA	NA	7	149	0	5	2	49	subject	NA	NA	NA	NA	NA	NA	NA	NA	NA	NA	NA	NA	NA	NA	NA	NA	subject	subject	subject	escape	subject	subject	subject	subject	subject	subject	subject	subject	subject	subject	escape	subject	subject	escape	subject	subject	subject
chrX	49199889	49200428	SYP,SYP-AS1	SYP	S	6	137	1	17	0	50	subject	NA	NA	NA	NA	NA	NA	NA	NA	NA	NA	NA	NA	NA	NA	NA	NA	subject	subject	subject	escape	subject	subject	subject	subject	subject	subject	subject	subject	subject	subject	escape	subject	subject	escape	subject	subject	subject
chrX	49230747	49231058	NA	NA	NA	5	140	1	13	8	40	subject	NA	NA	NA	NA	NA	NA	NA	NA	NA	NA	NA	NA	NA	NA	NA	NA	subject	subject	subject	escape	subject	subject	subject	subject	subject	subject	subject	subject	subject	subject	escape	subject	subject	escape	subject	subject	subject
chrX	49234083	49234496	CACNA1F,CCDC22	CACNA1F,CCDC22	S	0	17	0	144	51	0	maleHigh	NA	NA	NA	NA	NA	NA	NA	NA	NA	NA	NA	NA	NA	NA	NA	NA	hypermethylated	hypermethylated	hypermethylated	hypermethylated	hypermethylated	hypermethylated	hypermethylated	hypermethylated	hypermethylated	hypermethylated	hypermethylated	hypermethylated	hypermethylated	hypermethylated	subject	hypermethylated	hypermethylated	subject	hypermethylated	hypermethylated	hypermethylated
chrX	49235474	49235773	CCDC22	CCDC22	S	5	141	1	12	0	51	subject	NA	NA	NA	NA	NA	NA	NA	NA	NA	NA	NA	NA	NA	NA	NA	NA	subject	subject	subject	escape	subject	subject	subject	subject	subject	subject	subject	subject	subject	subject	NA	subject	subject	escape	subject	subject	subject
chrX	49269182	49270737	PPP1R3F	PPP1R3F	S	0	120	0	41	46	1	maleHigh	NA	NA	NA	NA	NA	NA	NA	NA	NA	NA	NA	NA	NA	NA	NA	NA	subject	subject	subject	subject	subject	subject	subject	subject	subject	subject	subject	subject	subject	subject	subject	subject	subject	subject	subject	subject	subject
chrX	49321951	49322562	GAGE12D,GAGE12J	GAGE12D,GAGE12J	NA	0	2	0	156	49	0	maleHigh	NA	NA	NA	NA	NA	NA	NA	NA	NA	NA	NA	NA	NA	NA	NA	NA	hypermethylated	hypermethylated	hypermethylated	NA	hypermethylated	hypermethylated	hypermethylated	hypermethylated	hypermethylated	hypermethylated	hypermethylated	hypermethylated	hypermethylated	hypermethylated	hypermethylated	hypermethylated	hypermethylated	hypermethylated	hypermethylated	hypermethylated	hypermethylated
chrX	49331496	49332110	GAGE2D,GAGE2E,GAGE13,GAGE8	GAGE2D,GAGE2E,GAGE13,GAGE8	NA	0	1	0	136	41	0	maleHigh	NA	NA	NA	NA	NA	NA	NA	NA	NA	NA	NA	NA	NA	NA	NA	NA	hypermethylated	hypermethylated	hypermethylated	NA	hypermethylated	hypermethylated	hypermethylated	hypermethylated	hypermethylated	hypermethylated	hypermethylated	hypermethylated	hypermethylated	hypermethylated	hypermethylated	hypermethylated	hypermethylated	NA	NA	NA	NA
chrX	49341062	49341676	GAGE12F,GAGE12G,GAGE4,GAGE6,GAGE5,GAGE12I,GAGE7	GAGE12F,GAGE4,GAGE12I,GAGE7	NA	0	1	0	160	51	0	maleHigh	NA	NA	NA	NA	NA	NA	NA	NA	NA	NA	NA	NA	NA	NA	NA	NA	hypermethylated	hypermethylated	hypermethylated	hypermethylated	hypermethylated	hypermethylated	hypermethylated	hypermethylated	hypermethylated	hypermethylated	hypermethylated	hypermethylated	hypermethylated	hypermethylated	hypermethylated	hypermethylated	hypermethylated	hypermethylated	hypermethylated	hypermethylated	hypermethylated
chrX	49532091	49532704	GAGE12F,GAGE12D,GAGE12C,GAGE12E,GAGE12H,GAGE12G,GAGE12B	GAGE12F,GAGE12D,GAGE12E,GAGE12B	NA	0	1	0	69	24	0	maleHigh	NA	NA	NA	NA	NA	NA	NA	NA	NA	NA	NA	NA	NA	NA	NA	NA	hypermethylated	hypermethylated	hypermethylated	NA	hypermethylated	NA	hypermethylated	NA	NA	NA	hypermethylated	hypermethylated	hypermethylated	NA	NA	hypermethylated	hypermethylated	NA	NA	NA	NA
chrX	49541647	49542260	GAGE12F,GAGE12D,GAGE12C,GAGE12G,GAGE12E,GAGE12H,GAGE12B	GAGE12F,GAGE12D,GAGE12E,GAGE12B	NA	0	0	0	37	0	0	hypermethylated	NA	NA	NA	NA	NA	NA	NA	NA	NA	NA	NA	NA	NA	NA	NA	NA	NA	NA	NA	NA	hypermethylated	NA	hypermethylated	hypermethylated	hypermethylated	NA	hypermethylated	hypermethylated	hypermethylated	hypermethylated	NA	hypermethylated	hypermethylated	NA	NA	NA	NA
chrX	49551203	49551816	GAGE12F,GAGE12D,GAGE12E,GAGE12G,GAGE12C,GAGE12H,GAGE12B	GAGE12F,GAGE12D,GAGE12E,GAGE12B	NA	0	1	0	79	12	0	maleHigh	NA	NA	NA	NA	NA	NA	NA	NA	NA	NA	NA	NA	NA	NA	NA	NA	NA	NA	NA	NA	hypermethylated	hypermethylated	hypermethylated	hypermethylated	hypermethylated	hypermethylated	hypermethylated	hypermethylated	hypermethylated	hypermethylated	hypermethylated	hypermethylated	hypermethylated	hypermethylated	hypermethylated	hypermethylated	hypermethylated
chrX	49560756	49561369	GAGE12F,GAGE12D,GAGE12E,GAGE12C,GAGE12G,GAGE4,GAGE6,GAGE5,GAGE12I,GAGE7	GAGE12F,GAGE12D,GAGE12E,GAGE4,GAGE12I,GAGE7	NA	0	0	0	42	0	0	hypermethylated	NA	NA	NA	NA	NA	NA	NA	NA	NA	NA	NA	NA	NA	NA	NA	NA	NA	NA	NA	NA	hypermethylated	NA	hypermethylated	hypermethylated	hypermethylated	NA	hypermethylated	hypermethylated	hypermethylated	hypermethylated	hypermethylated	hypermethylated	hypermethylated	hypermethylated	hypermethylated	NA	NA
chrX	49570314	49570927	GAGE12F,GAGE12D,GAGE12C,GAGE12E,GAGE12G,GAGE4,GAGE6,GAGE5,GAGE12I,GAGE7	GAGE12F,GAGE12D,GAGE12E,GAGE4,GAGE12I,GAGE7	NA	0	0	0	27	0	0	hypermethylated	NA	NA	NA	NA	NA	NA	NA	NA	NA	NA	NA	NA	NA	NA	NA	NA	NA	NA	NA	NA	hypermethylated	NA	hypermethylated	hypermethylated	hypermethylated	NA	hypermethylated	hypermethylated	hypermethylated	hypermethylated	hypermethylated	hypermethylated	NA	NA	NA	NA	hypermethylated
chrX	49579863	49580476	GAGE12D,GAGE12C,GAGE12E,GAGE12H	GAGE12D,GAGE12E	NA	0	0	0	1	0	0	hypermethylated	NA	NA	NA	NA	NA	NA	NA	NA	NA	NA	NA	NA	NA	NA	NA	NA	NA	NA	NA	NA	NA	NA	NA	NA	NA	NA	NA	NA	NA	hypermethylated	NA	NA	NA	NA	NA	NA	NA
chrX	49589410	49590023	GAGE2A,GAGE2C,GAGE2B	GAGE2A,GAGE2C,GAGE2B	NA	0	2	0	159	51	0	maleHigh	NA	NA	NA	NA	NA	NA	NA	NA	NA	NA	NA	NA	NA	NA	NA	NA	hypermethylated	hypermethylated	hypermethylated	hypermethylated	hypermethylated	hypermethylated	hypermethylated	hypermethylated	hypermethylated	hypermethylated	hypermethylated	hypermethylated	hypermethylated	hypermethylated	hypermethylated	hypermethylated	hypermethylated	hypermethylated	hypermethylated	hypermethylated	hypermethylated
chrX	49598934	49599547	GAGE1	GAGE1	NA	0	0	0	0	1	0	maleHigh	NA	NA	NA	NA	NA	NA	NA	NA	NA	NA	NA	NA	NA	NA	NA	NA	NA	NA	NA	NA	NA	NA	NA	NA	NA	NA	NA	NA	NA	NA	NA	NA	NA	NA	NA	NA	NA
chrX	49879303	49879883	USP27X-AS1,USP27X	USP27X	NA	7	132	1	20	2	49	subject	NA	NA	NA	NA	NA	NA	NA	NA	NA	NA	NA	NA	NA	NA	NA	NA	subject	subject	subject	escape	subject	subject	subject	subject	subject	subject	subject	subject	subject	subject	escape	subject	subject	escape	subject	subject	subject
chrX	49922417	49923384	CLCN5	CLCN5	S	5	143	1	12	0	51	subject	NA	NA	NA	NA	NA	NA	NA	NA	NA	NA	NA	NA	NA	NA	NA	NA	subject	subject	subject	escape	subject	subject	subject	subject	subject	subject	subject	subject	subject	subject	escape	subject	subject	escape	subject	subject	subject
chrX	50281336	50281556	NA	NA	NA	0	2	0	159	51	0	maleHigh	NA	NA	NA	NA	NA	NA	NA	NA	NA	NA	NA	NA	NA	NA	NA	NA	hypermethylated	hypermethylated	hypermethylated	hypermethylated	hypermethylated	hypermethylated	hypermethylated	hypermethylated	hypermethylated	hypermethylated	hypermethylated	hypermethylated	hypermethylated	hypermethylated	hypermethylated	hypermethylated	hypermethylated	hypermethylated	hypermethylated	hypermethylated	hypermethylated
chrX	50469430	50469667	DGKK	DGKK	S	4	139	3	15	9	36	subject	NA	NA	NA	NA	NA	NA	NA	NA	NA	NA	NA	NA	NA	NA	NA	NA	hypermethylated	subject	subject	escape	subject	subject	subject	subject	subject	subject	subject	subject	subject	subject	escape	subject	subject	escape	subject	subject	subject
chrX	50470659	50470984	DGKK	DGKK	S	4	135	5	14	8	41	subject	NA	NA	NA	NA	NA	NA	NA	NA	NA	NA	NA	NA	NA	NA	NA	NA	subject	subject	subject	escape	subject	subject	subject	subject	subject	subject	subject	subject	subject	subject	escape	subject	subject	escape	subject	subject	subject
chrX	50813259	50814179	SHROOM4	SHROOM4	S	4	150	2	4	5	44	subject	NA	NA	NA	NA	NA	NA	NA	NA	NA	NA	NA	NA	NA	NA	NA	NA	subject	subject	subject	escape	subject	subject	subject	subject	subject	subject	subject	subject	subject	subject	escape	subject	subject	escape	subject	subject	subject
chrX	51332628	51333479	NUDT10	NUDT10	S	4	136	2	17	3	44	subject	NA	NA	NA	NA	NA	NA	NA	NA	NA	NA	NA	NA	NA	NA	NA	NA	subject	subject	subject	escape	subject	subject	subject	subject	subject	subject	subject	subject	subject	subject	escape	subject	subject	escape	subject	subject	subject
chrX	51396101	51396403	NA	NA	NA	5	139	1	12	16	30	subject	NA	NA	NA	NA	NA	NA	NA	NA	NA	NA	NA	NA	NA	NA	NA	NA	hypermethylated	subject	subject	escape	subject	subject	subject	subject	subject	subject	subject	subject	subject	subject	escape	subject	subject	escape	subject	subject	subject
chrX	51407087	51408059	CXORF67	NA	NA	0	1	0	159	51	0	maleHigh	NA	NA	NA	NA	NA	NA	NA	NA	NA	NA	NA	NA	NA	NA	NA	NA	hypermethylated	hypermethylated	hypermethylated	hypermethylated	hypermethylated	hypermethylated	hypermethylated	hypermethylated	hypermethylated	hypermethylated	hypermethylated	hypermethylated	hypermethylated	hypermethylated	hypermethylated	hypermethylated	hypermethylated	hypermethylated	hypermethylated	hypermethylated	hypermethylated
chrX	51495854	51497252	NUDT11	NUDT11	S	5	131	0	24	8	38	subject	NA	NA	NA	NA	NA	NA	NA	NA	NA	NA	NA	NA	NA	NA	NA	NA	subject	subject	hypermethylated	escape	subject	subject	subject	subject	subject	subject	subject	subject	subject	subject	escape	subject	subject	escape	subject	subject	subject
chrX	51617999	51618925	NA	NA	NA	4	129	0	24	18	31	subject	NA	NA	NA	NA	NA	NA	NA	NA	NA	NA	NA	NA	NA	NA	NA	NA	subject	subject	subject	escape	subject	subject	subject	subject	subject	subject	subject	subject	subject	subject	escape	subject	subject	escape	subject	subject	subject
chrX	51681957	51682889	CENPVL1,CENPVL2	CENPVL1	NA	4	1	2	4	0	7	NA	NA	NA	NA	NA	NA	NA	NA	NA	NA	NA	NA	NA	NA	NA	NA	NA	NA	NA	NA	NA	NA	NA	NA	NA	NA	NA	NA	NA	NA	NA	NA	NA	NA	NA	NA	NA	NA
chrX	51710453	51711385	CENPVL1,CENPVL2	CENPVL1	NA	0	9	0	8	2	9	NA	NA	NA	NA	NA	NA	NA	NA	NA	NA	NA	NA	NA	NA	NA	NA	NA	NA	NA	NA	NA	hypermethylated	NA	hypermethylated	subject	NA	NA	NA	NA	NA	NA	hypermethylated	hypermethylated	NA	NA	NA	hypermethylated	NA
chrX	51743318	51743914	GSPT2	GSPT2	S	6	147	0	8	2	47	subject	NA	NA	NA	NA	NA	NA	NA	NA	NA	NA	NA	NA	NA	NA	NA	NA	subject	subject	subject	escape	subject	subject	subject	subject	subject	subject	subject	subject	subject	subject	escape	subject	subject	escape	subject	subject	subject
chrX	51894734	51894980	MAGED1	MAGED1	S	2	118	1	22	14	36	subject	NA	NA	NA	NA	NA	NA	NA	NA	NA	NA	NA	NA	NA	NA	NA	NA	subject	subject	subject	escape	subject	subject	subject	subject	subject	NA	subject	subject	hypermethylated	subject	NA	NA	subject	NA	subject	subject	subject
chrX	52069054	52069445	MAGED4B,MAGED4	MAGED4B,MAGED4	NA	1	4	0	9	3	7	NA	NA	NA	NA	NA	NA	NA	NA	NA	NA	NA	NA	NA	NA	NA	NA	NA	NA	NA	NA	NA	NA	NA	NA	NA	NA	NA	NA	NA	NA	NA	NA	NA	NA	NA	NA	NA	NA
chrX	52184649	52185040	MAGED4B,MAGED4	MAGED4B,MAGED4	NA	1	7	0	4	1	9	NA	NA	NA	NA	NA	NA	NA	NA	NA	NA	NA	NA	NA	NA	NA	NA	NA	NA	NA	NA	NA	NA	hypermethylated	NA	NA	hypermethylated	NA	NA	NA	NA	NA	NA	NA	NA	NA	NA	NA	NA
chrX	52261788	52262329	NA	NA	NA	139	12	7	2	2	48	escape	NA	NA	NA	NA	NA	NA	NA	NA	NA	NA	NA	NA	NA	NA	NA	NA	subject	escape	escape	escape	escape	escape	escape	escape	escape	escape	escape	escape	escape	escape	escape	escape	escape	escape	escape	escape	escape
chrX	52896859	52897395	FAM156B,FAM156A	FAM156B,FAM156A	S	6	3	0	7	0	7	NA	NA	NA	NA	NA	NA	NA	NA	NA	NA	NA	NA	NA	NA	NA	NA	NA	NA	NA	NA	NA	NA	subject	NA	hypermethylated	NA	NA	NA	NA	NA	NA	NA	NA	NA	NA	NA	NA	NA
chrX	52920717	52921442	NA	NA	NA	156	1	0	0	0	51	escape	NA	NA	NA	NA	NA	NA	NA	NA	NA	NA	NA	NA	NA	NA	NA	NA	escape	escape	escape	escape	escape	escape	escape	escape	escape	escape	escape	escape	escape	escape	escape	escape	escape	escape	escape	escape	escape
chrX	52934784	52935529	NA	NA	NA	158	0	0	0	0	51	escape	NA	NA	NA	NA	NA	NA	NA	NA	NA	NA	NA	NA	NA	NA	NA	NA	escape	escape	escape	escape	escape	escape	escape	escape	escape	escape	escape	escape	escape	escape	escape	escape	escape	escape	escape	escape	escape
chrX	52958418	52958954	FAM156B,FAM156A	FAM156B,FAM156A	S	4	4	0	7	0	12	NA	NA	NA	NA	NA	NA	NA	NA	NA	NA	NA	NA	NA	NA	NA	NA	NA	NA	NA	NA	NA	NA	NA	NA	NA	NA	NA	NA	NA	NA	NA	NA	NA	hypermethylated	NA	NA	NA	NA
chrX	52995420	52995787	FAM156A	FAM156A	S	5	148	2	6	0	51	subject	NA	NA	NA	NA	NA	NA	NA	NA	NA	NA	NA	NA	NA	NA	NA	NA	subject	subject	subject	escape	subject	subject	subject	subject	subject	subject	subject	subject	subject	subject	escape	subject	subject	escape	subject	subject	subject
chrX	53000529	53000914	NA	NA	NA	4	99	1	57	40	7	maleHigh	NA	NA	NA	NA	NA	NA	NA	NA	NA	NA	NA	NA	NA	NA	NA	NA	hypermethylated	subject	subject	escape	subject	subject	subject	subject	subject	subject	subject	subject	hypermethylated	subject	escape	subject	subject	escape	subject	subject	subject
chrX	53082099	53082834	TSPYL2	TSPYL2	S	6	142	1	12	0	50	subject	NA	NA	NA	NA	NA	NA	NA	NA	NA	NA	NA	NA	NA	NA	NA	NA	subject	subject	subject	escape	subject	subject	subject	subject	subject	subject	subject	subject	subject	subject	escape	subject	subject	escape	subject	subject	subject
chrX	53088288	53088851	NA	NA	NA	0	117	0	44	44	2	maleHigh	NA	NA	NA	NA	NA	NA	NA	NA	NA	NA	NA	NA	NA	NA	NA	NA	subject	subject	hypermethylated	subject	subject	subject	subject	subject	subject	subject	subject	subject	hypermethylated	subject	subject	subject	subject	subject	subject	subject	subject
chrX	53094129	53094595	KANTR	NA	NA	5	148	1	6	0	51	subject	NA	NA	NA	NA	NA	NA	NA	NA	NA	NA	NA	NA	NA	NA	NA	NA	subject	subject	subject	escape	subject	subject	subject	subject	subject	subject	subject	subject	subject	subject	escape	subject	subject	escape	subject	subject	subject
chrX	53224601	53225644	KDM5C	KDM5C	E	155	0	2	0	0	51	escape	NA	NA	NA	NA	NA	NA	NA	NA	NA	NA	NA	NA	NA	NA	NA	NA	escape	escape	escape	escape	escape	escape	escape	escape	escape	escape	escape	escape	escape	escape	escape	escape	escape	escape	escape	escape	escape
chrX	53254647	53254856	NA	NA	NA	0	1	0	159	51	0	maleHigh	NA	NA	NA	NA	NA	NA	NA	NA	NA	NA	NA	NA	NA	NA	NA	NA	hypermethylated	hypermethylated	hypermethylated	hypermethylated	hypermethylated	hypermethylated	hypermethylated	hypermethylated	hypermethylated	hypermethylated	hypermethylated	hypermethylated	hypermethylated	hypermethylated	hypermethylated	hypermethylated	hypermethylated	hypermethylated	hypermethylated	hypermethylated	hypermethylated
chrX	53320468	53321666	IQSEC2	IQSEC2	E	88	38	29	2	11	38	NA	NA	NA	NA	NA	NA	NA	NA	NA	NA	NA	NA	NA	NA	NA	NA	NA	subject	escape	uncallable	escape	escape	escape	escape	escape	escape	escape	escape	escape	uncallable	escape	escape	escape	escape	escape	escape	escape	escape
chrX	53422018	53422823	SMC1A,RIBC1	SMC1A,RIBC1	E	135	13	12	0	0	51	escape	NA	NA	NA	NA	NA	NA	NA	NA	NA	NA	NA	NA	NA	NA	NA	NA	subject	escape	escape	escape	escape	escape	escape	escape	escape	escape	escape	escape	uncallable	escape	escape	escape	escape	escape	escape	escape	escape
chrX	53434231	53434516	HSD17B10	HSD17B10	S	14	138	5	3	0	51	subject	NA	NA	NA	NA	NA	NA	NA	NA	NA	NA	NA	NA	NA	NA	NA	NA	subject	subject	escape	escape	subject	subject	subject	subject	subject	subject	subject	subject	subject	subject	escape	subject	subject	escape	subject	subject	subject
chrX	53441631	53442076	NA	NA	NA	36	90	32	0	4	46	NA	NA	NA	NA	NA	NA	NA	NA	NA	NA	NA	NA	NA	NA	NA	NA	NA	subject	subject	escape	escape	escape	subject	escape	uncallable	uncallable	escape	subject	subject	subject	subject	escape	subject	subject	escape	uncallable	uncallable	uncallable
chrX	53683559	53684512	NA	NA	NA	6	148	0	7	0	51	subject	NA	NA	NA	NA	NA	NA	NA	NA	NA	NA	NA	NA	NA	NA	NA	NA	subject	subject	subject	escape	subject	subject	subject	subject	subject	subject	subject	subject	subject	subject	escape	subject	subject	escape	subject	subject	subject
chrX	53686123	53686849	HUWE1	HUWE1	S	5	147	2	6	0	51	subject	NA	NA	NA	NA	NA	NA	NA	NA	NA	NA	NA	NA	NA	NA	NA	NA	subject	subject	subject	escape	subject	subject	subject	subject	subject	subject	subject	subject	subject	subject	escape	subject	subject	escape	subject	subject	subject
chrX	54043879	54044878	PHF8	PHF8	S	5	140	1	14	1	50	subject	NA	NA	NA	NA	NA	NA	NA	NA	NA	NA	NA	NA	NA	NA	NA	NA	subject	subject	subject	escape	subject	subject	subject	subject	subject	subject	subject	subject	subject	subject	escape	subject	subject	escape	subject	subject	subject
chrX	54182506	54183309	FAM120C	FAM120C	S	6	134	1	18	4	45	subject	NA	NA	NA	NA	NA	NA	NA	NA	NA	NA	NA	NA	NA	NA	NA	NA	subject	subject	subject	escape	subject	subject	subject	subject	subject	subject	subject	subject	subject	subject	escape	subject	subject	escape	subject	subject	subject
chrX	54357439	54359044	WNK3	WNK3	S	4	128	1	28	19	26	subject	NA	NA	NA	NA	NA	NA	NA	NA	NA	NA	NA	NA	NA	NA	NA	NA	hypermethylated	subject	subject	escape	subject	subject	subject	subject	subject	subject	subject	subject	subject	subject	escape	subject	subject	escape	subject	subject	subject
chrX	54495012	54496316	FGD1	FGD1	S	5	141	0	14	13	34	subject	NA	NA	NA	NA	NA	NA	NA	NA	NA	NA	NA	NA	NA	NA	NA	NA	subject	subject	subject	escape	subject	subject	subject	subject	subject	subject	subject	subject	subject	subject	escape	subject	subject	escape	subject	subject	subject
chrX	54529995	54530526	GNL3L	GNL3L	S	5	145	1	8	0	51	subject	NA	NA	NA	NA	NA	NA	NA	NA	NA	NA	NA	NA	NA	NA	NA	NA	subject	subject	subject	escape	subject	subject	subject	subject	subject	subject	subject	subject	subject	subject	escape	subject	subject	escape	subject	subject	subject
chrX	54639348	54639841	NA	NA	NA	7	152	1	1	0	51	subject	NA	NA	NA	NA	NA	NA	NA	NA	NA	NA	NA	NA	NA	NA	NA	NA	subject	subject	subject	escape	subject	subject	subject	subject	subject	subject	subject	subject	subject	subject	escape	subject	subject	escape	subject	subject	subject
chrX	54808328	54808577	MAGED2	MAGED2	S	3	145	1	8	0	51	subject	NA	NA	NA	NA	NA	NA	NA	NA	NA	NA	NA	NA	NA	NA	NA	NA	subject	subject	subject	escape	subject	subject	subject	subject	subject	subject	subject	subject	subject	subject	NA	subject	subject	escape	subject	subject	subject
chrX	54808787	54809092	MAGED2	MAGED2	S	7	141	2	10	0	51	subject	NA	NA	NA	NA	NA	NA	NA	NA	NA	NA	NA	NA	NA	NA	NA	NA	subject	subject	subject	escape	subject	subject	subject	subject	subject	subject	subject	subject	subject	subject	escape	subject	subject	escape	subject	subject	subject
chrX	54999926	55000552	PFKFB1,APEX2	PFKFB1,APEX2	S	7	148	0	6	0	51	subject	NA	NA	NA	NA	NA	NA	NA	NA	NA	NA	NA	NA	NA	NA	NA	NA	subject	subject	subject	escape	subject	subject	subject	subject	subject	subject	subject	subject	subject	subject	escape	subject	subject	escape	subject	subject	subject
chrX	55160888	55161574	FAM104B	FAM104B	S	7	148	1	5	0	51	subject	NA	NA	NA	NA	NA	NA	NA	NA	NA	NA	NA	NA	NA	NA	NA	NA	subject	subject	subject	escape	subject	subject	subject	subject	subject	subject	subject	subject	subject	subject	escape	subject	subject	escape	subject	subject	subject
chrX	55488647	55489111	USP51	USP51	S	6	143	0	10	1	50	subject	NA	NA	NA	NA	NA	NA	NA	NA	NA	NA	NA	NA	NA	NA	NA	NA	subject	subject	subject	escape	subject	subject	subject	subject	subject	subject	subject	subject	subject	subject	escape	subject	subject	escape	subject	subject	subject
chrX	56232518	56232726	KLF8	KLF8	S	4	132	1	23	17	31	subject	NA	NA	NA	NA	NA	NA	NA	NA	NA	NA	NA	NA	NA	NA	NA	NA	subject	subject	subject	escape	subject	subject	subject	subject	subject	subject	subject	subject	subject	subject	NA	subject	subject	escape	subject	subject	subject
chrX	56563512	56564081	UBQLN2	UBQLN2	S	8	140	9	4	0	50	subject	NA	NA	NA	NA	NA	NA	NA	NA	NA	NA	NA	NA	NA	NA	NA	NA	subject	subject	subject	escape	uncallable	subject	subject	subject	subject	subject	subject	subject	subject	subject	escape	subject	subject	escape	subject	subject	subject
chrX	56995158	56995611	SPIN3	SPIN3	S	6	149	0	6	2	49	subject	NA	NA	NA	NA	NA	NA	NA	NA	NA	NA	NA	NA	NA	NA	NA	NA	subject	subject	subject	escape	subject	subject	subject	subject	subject	subject	subject	subject	subject	subject	escape	subject	subject	escape	subject	subject	subject
chrX	57121246	57121564	SPIN2B	SPIN2B	S	6	145	1	8	0	51	subject	NA	NA	NA	NA	NA	NA	NA	NA	NA	NA	NA	NA	NA	NA	NA	NA	subject	subject	subject	escape	subject	subject	subject	subject	subject	subject	subject	subject	subject	subject	escape	subject	subject	escape	subject	subject	subject
chrX	57137213	57137435	SPIN2A	SPIN2A	S	0	31	0	130	50	0	maleHigh	NA	NA	NA	NA	NA	NA	NA	NA	NA	NA	NA	NA	NA	NA	NA	NA	hypermethylated	hypermethylated	hypermethylated	hypermethylated	hypermethylated	hypermethylated	hypermethylated	hypermethylated	hypermethylated	hypermethylated	hypermethylated	subject	hypermethylated	hypermethylated	subject	hypermethylated	hypermethylated	hypermethylated	hypermethylated	hypermethylated	hypermethylated
chrX	57591969	57592895	ZXDB	ZXDB	S	6	134	1	18	6	45	subject	NA	NA	NA	NA	NA	NA	NA	NA	NA	NA	NA	NA	NA	NA	NA	NA	subject	subject	subject	escape	subject	subject	subject	subject	subject	subject	subject	subject	subject	subject	escape	subject	subject	escape	subject	subject	subject
chrX	57909244	57910487	ZXDA	ZXDA	S	2	132	2	22	28	12	maleHigh	NA	NA	NA	NA	NA	NA	NA	NA	NA	NA	NA	NA	NA	NA	NA	NA	subject	subject	subject	subject	subject	subject	subject	subject	subject	subject	subject	subject	subject	subject	escape	subject	subject	escape	subject	subject	subject
chrX	63351073	63351547	SPIN4	SPIN4	S	6	147	4	4	0	51	subject	NA	NA	NA	NA	NA	NA	NA	NA	NA	NA	NA	NA	NA	NA	NA	NA	subject	subject	subject	escape	subject	subject	subject	subject	subject	subject	subject	subject	subject	subject	escape	subject	subject	escape	subject	subject	subject
chrX	63754833	63755338	ARHGEF9	ARHGEF9	discordant	7	148	1	5	0	51	subject	NA	NA	NA	NA	NA	NA	NA	NA	NA	NA	NA	NA	NA	NA	NA	NA	subject	subject	subject	escape	subject	subject	subject	subject	subject	subject	subject	subject	subject	subject	escape	subject	subject	escape	subject	subject	subject
chrX	64044024	64044441	NA	NA	NA	0	13	0	148	51	0	maleHigh	NA	NA	NA	NA	NA	NA	NA	NA	NA	NA	NA	NA	NA	NA	NA	NA	hypermethylated	hypermethylated	hypermethylated	hypermethylated	hypermethylated	hypermethylated	hypermethylated	hypermethylated	hypermethylated	hypermethylated	hypermethylated	hypermethylated	hypermethylated	hypermethylated	hypermethylated	hypermethylated	hypermethylated	hypermethylated	hypermethylated	hypermethylated	hypermethylated
chrX	64204318	64206310	AMER1	AMER1	S	0	153	5	3	6	29	subject	NA	NA	NA	NA	NA	NA	NA	NA	NA	NA	NA	NA	NA	NA	NA	NA	subject	subject	subject	uncallable	subject	subject	subject	subject	subject	subject	subject	subject	subject	subject	uncallable	subject	subject	uncallable	subject	subject	subject
chrX	64395077	64395543	MTMR8	MTMR8	S	6	147	1	7	1	50	subject	NA	NA	NA	NA	NA	NA	NA	NA	NA	NA	NA	NA	NA	NA	NA	NA	subject	subject	subject	escape	subject	subject	subject	subject	subject	subject	subject	subject	subject	subject	escape	subject	subject	escape	subject	subject	subject
chrX	65034528	65035411	ZC4H2	ZC4H2	S	6	147	1	6	1	49	subject	NA	NA	NA	NA	NA	NA	NA	NA	NA	NA	NA	NA	NA	NA	NA	NA	subject	subject	subject	escape	subject	subject	subject	subject	subject	subject	subject	subject	subject	subject	escape	subject	subject	escape	subject	subject	subject
chrX	65406863	65408165	NA	NA	NA	4	129	0	28	20	24	subject	NA	NA	NA	NA	NA	NA	NA	NA	NA	NA	NA	NA	NA	NA	NA	NA	hypermethylated	subject	subject	escape	subject	subject	subject	subject	subject	subject	subject	subject	subject	subject	escape	subject	subject	escape	subject	subject	subject
chrX	65534436	65534925	LAS1L	LAS1L	S	6	151	0	2	0	51	subject	NA	NA	NA	NA	NA	NA	NA	NA	NA	NA	NA	NA	NA	NA	NA	NA	subject	subject	subject	escape	subject	subject	subject	subject	subject	subject	subject	subject	subject	subject	escape	subject	subject	escape	subject	subject	subject
chrX	65551526	65552313	FRMD8P1	FRMD8P1	NA	0	2	0	156	51	0	maleHigh	NA	NA	NA	NA	NA	NA	NA	NA	NA	NA	NA	NA	NA	NA	NA	NA	hypermethylated	hypermethylated	hypermethylated	hypermethylated	hypermethylated	hypermethylated	hypermethylated	hypermethylated	hypermethylated	hypermethylated	hypermethylated	hypermethylated	hypermethylated	hypermethylated	hypermethylated	hypermethylated	hypermethylated	hypermethylated	hypermethylated	hypermethylated	hypermethylated
chrX	65667617	65667970	MSN	MSN	S	7	133	1	17	10	38	subject	NA	NA	NA	NA	NA	NA	NA	NA	NA	NA	NA	NA	NA	NA	NA	NA	subject	subject	subject	escape	subject	subject	subject	subject	subject	subject	subject	subject	subject	subject	escape	subject	subject	escape	subject	subject	subject
chrX	65822054	65822462	NA	NA	NA	6	139	1	13	9	42	subject	NA	NA	NA	NA	NA	NA	NA	NA	NA	NA	NA	NA	NA	NA	NA	NA	subject	subject	subject	escape	subject	subject	subject	subject	subject	subject	subject	subject	subject	subject	escape	subject	subject	escape	subject	subject	subject
chrX	67543963	67544235	AR	AR	S	7	141	2	9	7	40	subject	NA	NA	NA	NA	NA	NA	NA	NA	NA	NA	NA	NA	NA	NA	NA	NA	subject	subject	subject	escape	subject	subject	subject	subject	subject	subject	subject	subject	subject	subject	escape	subject	subject	escape	subject	subject	subject
chrX	67546195	67546437	AR	AR	S	7	128	1	22	9	40	subject	NA	NA	NA	NA	NA	NA	NA	NA	NA	NA	NA	NA	NA	NA	NA	NA	hypermethylated	subject	subject	escape	subject	subject	subject	subject	subject	subject	subject	subject	subject	subject	escape	subject	subject	escape	subject	subject	subject
chrX	68132808	68133081	NA	NA	NA	0	0	0	161	51	0	maleHigh	NA	NA	NA	NA	NA	NA	NA	NA	NA	NA	NA	NA	NA	NA	NA	NA	hypermethylated	hypermethylated	hypermethylated	hypermethylated	hypermethylated	hypermethylated	hypermethylated	hypermethylated	hypermethylated	hypermethylated	hypermethylated	hypermethylated	hypermethylated	hypermethylated	hypermethylated	hypermethylated	hypermethylated	hypermethylated	hypermethylated	hypermethylated	hypermethylated
chrX	68433104	68434065	OPHN1	OPHN1	S	6	151	0	4	4	44	subject	NA	NA	NA	NA	NA	NA	NA	NA	NA	NA	NA	NA	NA	NA	NA	NA	subject	subject	subject	escape	subject	subject	subject	subject	subject	subject	subject	subject	subject	subject	escape	subject	subject	escape	subject	subject	subject
chrX	68498621	68499229	YIPF6	YIPF6	S	6	147	0	8	0	51	subject	NA	NA	NA	NA	NA	NA	NA	NA	NA	NA	NA	NA	NA	NA	NA	NA	subject	subject	subject	escape	subject	subject	subject	subject	subject	subject	subject	subject	subject	subject	escape	subject	subject	escape	subject	subject	subject
chrX	68686269	68686633	NA	NA	NA	5	140	0	14	12	30	subject	NA	NA	NA	NA	NA	NA	NA	NA	NA	NA	NA	NA	NA	NA	NA	NA	hypermethylated	subject	subject	escape	subject	subject	subject	subject	subject	subject	subject	subject	subject	subject	escape	subject	subject	escape	subject	subject	subject
chrX	68693457	68694292	STARD8	STARD8	S	5	141	1	14	6	42	subject	NA	NA	NA	NA	NA	NA	NA	NA	NA	NA	NA	NA	NA	NA	NA	NA	subject	subject	subject	escape	subject	subject	subject	subject	subject	subject	subject	subject	subject	subject	escape	subject	subject	escape	subject	subject	subject
chrX	68783503	68783770	NA	NA	NA	0	2	0	159	51	0	maleHigh	NA	NA	NA	NA	NA	NA	NA	NA	NA	NA	NA	NA	NA	NA	NA	NA	hypermethylated	hypermethylated	hypermethylated	hypermethylated	hypermethylated	hypermethylated	hypermethylated	hypermethylated	hypermethylated	hypermethylated	hypermethylated	hypermethylated	hypermethylated	hypermethylated	hypermethylated	hypermethylated	hypermethylated	hypermethylated	hypermethylated	hypermethylated	hypermethylated
chrX	68828816	68830409	EFNB1	EFNB1	S	5	146	2	8	0	51	subject	NA	NA	NA	NA	NA	NA	NA	NA	NA	NA	NA	NA	NA	NA	NA	NA	subject	subject	subject	escape	subject	subject	subject	subject	subject	subject	subject	subject	subject	subject	escape	subject	subject	escape	subject	subject	subject
chrX	68840335	68840715	NA	NA	NA	0	3	0	156	51	0	maleHigh	NA	NA	NA	NA	NA	NA	NA	NA	NA	NA	NA	NA	NA	NA	NA	NA	hypermethylated	hypermethylated	hypermethylated	hypermethylated	hypermethylated	hypermethylated	hypermethylated	hypermethylated	hypermethylated	hypermethylated	hypermethylated	hypermethylated	hypermethylated	hypermethylated	hypermethylated	hypermethylated	hypermethylated	hypermethylated	hypermethylated	hypermethylated	hypermethylated
chrX	69128556	69128932	NA	NA	NA	6	121	1	30	30	9	maleHigh	NA	NA	NA	NA	NA	NA	NA	NA	NA	NA	NA	NA	NA	NA	NA	NA	hypermethylated	subject	hypermethylated	escape	subject	subject	subject	subject	subject	subject	subject	subject	subject	subject	escape	subject	subject	escape	subject	subject	subject
chrX	69149975	69150242	NA	NA	NA	1	115	2	40	48	2	maleHigh	NA	NA	NA	NA	NA	NA	NA	NA	NA	NA	NA	NA	NA	NA	NA	NA	subject	subject	hypermethylated	subject	subject	subject	subject	subject	subject	subject	subject	subject	subject	subject	uncallable	subject	hypermethylated	hypermethylated	subject	subject	subject
chrX	69221542	69221851	NA	NA	NA	3	138	7	12	30	14	maleHigh	NA	NA	NA	NA	NA	NA	NA	NA	NA	NA	NA	NA	NA	NA	NA	NA	subject	subject	subject	escape	subject	subject	subject	subject	subject	subject	subject	subject	subject	subject	uncallable	subject	subject	escape	subject	subject	subject
chrX	69305707	69306048	NA	NA	NA	0	121	4	34	42	7	maleHigh	NA	NA	NA	NA	NA	NA	NA	NA	NA	NA	NA	NA	NA	NA	NA	NA	subject	subject	hypermethylated	subject	subject	subject	subject	subject	subject	subject	subject	subject	subject	subject	uncallable	subject	subject	uncallable	subject	subject	subject
chrX	69503888	69506131	FAM155B	FAM155B	S	5	117	0	39	18	32	subject	NA	NA	NA	NA	NA	NA	NA	NA	NA	NA	NA	NA	NA	NA	NA	NA	hypermethylated	subject	subject	escape	subject	subject	subject	subject	subject	subject	subject	subject	subject	subject	escape	subject	subject	escape	subject	subject	subject
chrX	69538348	69538804	NA	NA	NA	5	141	4	10	19	23	subject	NA	NA	NA	NA	NA	NA	NA	NA	NA	NA	NA	NA	NA	NA	NA	NA	subject	subject	subject	escape	subject	subject	subject	subject	subject	subject	subject	subject	subject	subject	escape	subject	subject	escape	subject	subject	subject
chrX	69615804	69617219	EDA	EDA	S	5	153	1	2	2	45	subject	NA	NA	NA	NA	NA	NA	NA	NA	NA	NA	NA	NA	NA	NA	NA	NA	subject	subject	subject	escape	subject	subject	subject	subject	subject	subject	subject	subject	subject	subject	escape	subject	subject	escape	subject	subject	subject
chrX	70062534	70063435	OTUD6A	OTUD6A	NA	0	1	0	160	51	0	maleHigh	NA	NA	NA	NA	NA	NA	NA	NA	NA	NA	NA	NA	NA	NA	NA	NA	hypermethylated	hypermethylated	hypermethylated	hypermethylated	hypermethylated	hypermethylated	hypermethylated	hypermethylated	hypermethylated	hypermethylated	hypermethylated	hypermethylated	hypermethylated	hypermethylated	hypermethylated	hypermethylated	hypermethylated	hypermethylated	hypermethylated	hypermethylated	hypermethylated
chrX	70133254	70134054	IGBP1	IGBP1	S	6	152	1	2	0	51	subject	NA	NA	NA	NA	NA	NA	NA	NA	NA	NA	NA	NA	NA	NA	NA	NA	subject	subject	subject	escape	subject	subject	subject	subject	subject	subject	subject	subject	subject	subject	escape	subject	subject	escape	subject	subject	subject
chrX	70289794	70290112	PDZD11,KIF4A	PDZD11,KIF4A	S	6	144	3	8	0	51	subject	NA	NA	NA	NA	NA	NA	NA	NA	NA	NA	NA	NA	NA	NA	NA	NA	subject	subject	subject	escape	subject	subject	subject	subject	subject	subject	subject	subject	subject	subject	escape	subject	subject	escape	subject	subject	subject
chrX	70433857	70434811	NA	NA	NA	7	146	0	8	0	51	subject	NA	NA	NA	NA	NA	NA	NA	NA	NA	NA	NA	NA	NA	NA	NA	NA	subject	subject	subject	escape	subject	subject	subject	subject	subject	subject	subject	subject	subject	subject	escape	subject	subject	escape	subject	subject	subject
chrX	70444906	70445505	DLG3	DLG3	S	7	124	2	25	6	43	subject	NA	NA	NA	NA	NA	NA	NA	NA	NA	NA	NA	NA	NA	NA	NA	NA	subject	subject	subject	escape	subject	subject	subject	subject	subject	subject	subject	subject	subject	subject	escape	subject	subject	escape	subject	subject	subject
chrX	70454949	70455455	DLG3-AS1,DLG3	DLG3	S	6	142	6	7	8	43	subject	NA	NA	NA	NA	NA	NA	NA	NA	NA	NA	NA	NA	NA	NA	NA	NA	subject	subject	subject	escape	subject	subject	subject	subject	subject	subject	subject	subject	subject	subject	escape	subject	subject	escape	subject	subject	subject
chrX	70930825	70931152	SLC7A3	SLC7A3	S	13	133	5	6	10	35	subject	NA	NA	NA	NA	NA	NA	NA	NA	NA	NA	NA	NA	NA	NA	NA	NA	subject	subject	subject	escape	subject	subject	subject	subject	subject	subject	subject	subject	subject	subject	escape	subject	subject	escape	subject	subject	subject
chrX	71053159	71053405	NA	NA	NA	3	63	0	93	43	5	maleHigh	NA	NA	NA	NA	NA	NA	NA	NA	NA	NA	NA	NA	NA	NA	NA	NA	subject	hypermethylated	hypermethylated	subject	subject	subject	subject	subject	subject	subject	hypermethylated	subject	hypermethylated	subject	escape	hypermethylated	subject	escape	subject	subject	subject
chrX	71095646	71095886	FOXO4	FOXO4	VE	31	93	34	3	0	51	NA	NA	NA	NA	NA	NA	NA	NA	NA	NA	NA	NA	NA	NA	NA	NA	NA	subject	uncallable	escape	escape	uncallable	subject	escape	uncallable	uncallable	subject	subject	subject	subject	subject	escape	escape	subject	escape	subject	subject	subject
chrX	71096499	71096821	FOXO4	FOXO4	VE	7	136	12	3	0	51	subject	NA	NA	NA	NA	NA	NA	NA	NA	NA	NA	NA	NA	NA	NA	NA	NA	subject	subject	uncallable	escape	subject	subject	subject	subject	subject	subject	subject	subject	subject	subject	escape	subject	subject	escape	subject	subject	subject
chrX	71118430	71119016	MED12	MED12	S	6	150	0	5	0	51	subject	NA	NA	NA	NA	NA	NA	NA	NA	NA	NA	NA	NA	NA	NA	NA	NA	subject	subject	subject	escape	subject	subject	subject	subject	subject	subject	subject	subject	subject	subject	escape	subject	subject	escape	subject	subject	subject
chrX	71169685	71169950	NA	NA	NA	0	2	0	155	51	0	maleHigh	NA	NA	NA	NA	NA	NA	NA	NA	NA	NA	NA	NA	NA	NA	NA	NA	hypermethylated	hypermethylated	hypermethylated	hypermethylated	hypermethylated	hypermethylated	hypermethylated	hypermethylated	hypermethylated	hypermethylated	hypermethylated	hypermethylated	hypermethylated	hypermethylated	hypermethylated	hypermethylated	hypermethylated	hypermethylated	hypermethylated	hypermethylated	hypermethylated
chrX	71182012	71182363	NA	NA	NA	6	151	1	3	0	51	subject	NA	NA	NA	NA	NA	NA	NA	NA	NA	NA	NA	NA	NA	NA	NA	NA	subject	subject	subject	escape	subject	subject	subject	subject	subject	subject	subject	subject	subject	subject	escape	subject	subject	escape	subject	subject	subject
chrX	71224196	71224420	GJB1	GJB1	NA	0	4	0	155	51	0	maleHigh	NA	NA	NA	NA	NA	NA	NA	NA	NA	NA	NA	NA	NA	NA	NA	NA	hypermethylated	hypermethylated	hypermethylated	hypermethylated	hypermethylated	hypermethylated	hypermethylated	hypermethylated	hypermethylated	hypermethylated	hypermethylated	hypermethylated	hypermethylated	hypermethylated	hypermethylated	hypermethylated	hypermethylated	hypermethylated	hypermethylated	hypermethylated	hypermethylated
chrX	71253962	71254437	ZMYM3	ZMYM3	S	7	146	0	5	0	51	subject	NA	NA	NA	NA	NA	NA	NA	NA	NA	NA	NA	NA	NA	NA	NA	NA	subject	subject	subject	escape	subject	subject	subject	subject	subject	subject	subject	subject	subject	subject	escape	subject	subject	escape	subject	subject	subject
chrX	71283411	71284113	NONO	NONO	S	5	149	2	5	0	51	subject	NA	NA	NA	NA	NA	NA	NA	NA	NA	NA	NA	NA	NA	NA	NA	NA	subject	subject	subject	escape	subject	subject	subject	subject	subject	subject	subject	subject	subject	subject	escape	subject	subject	escape	subject	subject	subject
chrX	71365865	71367213	TAF1	TAF1	S	5	149	3	4	0	51	subject	NA	NA	NA	NA	NA	NA	NA	NA	NA	NA	NA	NA	NA	NA	NA	NA	subject	subject	subject	escape	subject	subject	subject	subject	subject	subject	subject	subject	subject	subject	escape	subject	subject	escape	subject	subject	subject
chrX	71492199	71492971	INGX,TAF1	INGX,TAF1	S	6	132	0	23	27	22	maleHigh	NA	NA	NA	NA	NA	NA	NA	NA	NA	NA	NA	NA	NA	NA	NA	NA	subject	subject	subject	escape	subject	subject	subject	subject	subject	subject	subject	subject	subject	subject	escape	subject	subject	escape	subject	subject	subject
chrX	71532788	71533115	OGT	OGT	S	6	148	1	6	0	51	subject	NA	NA	NA	NA	NA	NA	NA	NA	NA	NA	NA	NA	NA	NA	NA	NA	subject	subject	subject	escape	subject	subject	subject	subject	subject	subject	subject	subject	subject	subject	escape	subject	subject	escape	subject	subject	subject
chrX	71578172	71578503	GCNA	NA	NA	0	1	0	160	51	0	maleHigh	NA	NA	NA	NA	NA	NA	NA	NA	NA	NA	NA	NA	NA	NA	NA	NA	hypermethylated	hypermethylated	hypermethylated	hypermethylated	hypermethylated	hypermethylated	hypermethylated	hypermethylated	hypermethylated	hypermethylated	hypermethylated	hypermethylated	hypermethylated	hypermethylated	hypermethylated	hypermethylated	hypermethylated	hypermethylated	hypermethylated	hypermethylated	hypermethylated
chrX	71603663	71604253	NA	NA	NA	0	2	0	159	51	0	maleHigh	NA	NA	NA	NA	NA	NA	NA	NA	NA	NA	NA	NA	NA	NA	NA	NA	hypermethylated	hypermethylated	hypermethylated	hypermethylated	hypermethylated	hypermethylated	hypermethylated	hypermethylated	hypermethylated	hypermethylated	hypermethylated	hypermethylated	hypermethylated	hypermethylated	hypermethylated	hypermethylated	hypermethylated	hypermethylated	hypermethylated	hypermethylated	hypermethylated
chrX	71716194	71716406	CXORF49,CXORF49B	NA	NA	0	2	0	10	12	0	maleHigh	NA	NA	NA	NA	NA	NA	NA	NA	NA	NA	NA	NA	NA	NA	NA	NA	NA	NA	NA	NA	NA	NA	NA	NA	NA	NA	NA	NA	NA	NA	NA	NA	NA	NA	NA	NA	NA
chrX	71717595	71719608	CXORF49,CXORF49B	NA	NA	0	1	0	112	51	0	maleHigh	NA	NA	NA	NA	NA	NA	NA	NA	NA	NA	NA	NA	NA	NA	NA	NA	hypermethylated	hypermethylated	hypermethylated	hypermethylated	NA	hypermethylated	hypermethylated	NA	NA	hypermethylated	NA	hypermethylated	hypermethylated	NA	NA	NA	hypermethylated	NA	hypermethylated	NA	NA
chrX	71761966	71763979	CXORF49,CXORF49B	NA	NA	0	2	0	27	12	0	maleHigh	NA	NA	NA	NA	NA	NA	NA	NA	NA	NA	NA	NA	NA	NA	NA	NA	NA	hypermethylated	NA	NA	hypermethylated	hypermethylated	hypermethylated	hypermethylated	NA	NA	NA	NA	NA	NA	NA	NA	NA	NA	NA	NA	NA
chrX	71765168	71765380	CXORF49,CXORF49B	NA	NA	2	2	0	5	5	2	maleHigh	NA	NA	NA	NA	NA	NA	NA	NA	NA	NA	NA	NA	NA	NA	NA	NA	NA	NA	NA	NA	NA	NA	NA	NA	NA	NA	NA	NA	NA	NA	NA	NA	NA	NA	NA	NA	NA
chrX	71872622	71873346	NA	NA	NA	0	2	0	159	51	0	maleHigh	NA	NA	NA	NA	NA	NA	NA	NA	NA	NA	NA	NA	NA	NA	NA	NA	hypermethylated	hypermethylated	hypermethylated	hypermethylated	hypermethylated	hypermethylated	hypermethylated	hypermethylated	hypermethylated	hypermethylated	hypermethylated	hypermethylated	hypermethylated	hypermethylated	hypermethylated	hypermethylated	hypermethylated	hypermethylated	hypermethylated	hypermethylated	hypermethylated
chrX	71910829	71911970	NHSL2	NHSL2	S	6	132	0	21	11	37	subject	NA	NA	NA	NA	NA	NA	NA	NA	NA	NA	NA	NA	NA	NA	NA	NA	subject	subject	subject	escape	subject	subject	subject	subject	subject	subject	subject	subject	subject	subject	escape	subject	subject	escape	subject	subject	subject
chrX	72018478	72018825	NA	NA	NA	13	117	16	12	16	35	subject	NA	NA	NA	NA	NA	NA	NA	NA	NA	NA	NA	NA	NA	NA	NA	NA	subject	subject	subject	escape	uncallable	subject	subject	uncallable	subject	subject	subject	subject	subject	subject	escape	uncallable	subject	escape	subject	subject	subject
chrX	72131091	72132287	RTL5	NA	NA	5	141	1	14	18	25	subject	NA	NA	NA	NA	NA	NA	NA	NA	NA	NA	NA	NA	NA	NA	NA	NA	subject	subject	subject	escape	subject	subject	subject	subject	subject	subject	subject	subject	subject	subject	escape	subject	subject	escape	subject	subject	subject
chrX	72238710	72239352	ERCC6L	ERCC6L	S	6	144	2	8	0	49	subject	NA	NA	NA	NA	NA	NA	NA	NA	NA	NA	NA	NA	NA	NA	NA	NA	subject	subject	subject	escape	subject	subject	subject	subject	subject	subject	subject	subject	subject	subject	escape	subject	subject	escape	subject	subject	subject
chrX	72276850	72277377	RPS4X	RPS4X	E	156	2	1	0	0	51	escape	NA	NA	NA	NA	NA	NA	NA	NA	NA	NA	NA	NA	NA	NA	NA	NA	escape	escape	escape	escape	escape	escape	escape	escape	escape	escape	escape	escape	escape	escape	escape	escape	escape	escape	escape	escape	escape
chrX	72304982	72307449	CITED1	CITED1	discordant	51	85	25	0	11	38	NA	NA	NA	NA	NA	NA	NA	NA	NA	NA	NA	NA	NA	NA	NA	NA	NA	subject	escape	subject	escape	escape	uncallable	escape	escape	escape	escape	subject	escape	subject	uncallable	escape	escape	subject	escape	uncallable	escape	uncallable
chrX	72680604	72680877	NA	NA	NA	0	0	0	161	51	0	maleHigh	NA	NA	NA	NA	NA	NA	NA	NA	NA	NA	NA	NA	NA	NA	NA	NA	hypermethylated	hypermethylated	hypermethylated	hypermethylated	hypermethylated	hypermethylated	hypermethylated	hypermethylated	hypermethylated	hypermethylated	hypermethylated	hypermethylated	hypermethylated	hypermethylated	hypermethylated	hypermethylated	hypermethylated	hypermethylated	hypermethylated	hypermethylated	hypermethylated
chrX	72713712	72714417	PHKA1	PHKA1	S	5	139	0	16	7	31	subject	NA	NA	NA	NA	NA	NA	NA	NA	NA	NA	NA	NA	NA	NA	NA	NA	subject	subject	subject	escape	subject	subject	subject	subject	subject	subject	subject	subject	subject	subject	escape	subject	subject	escape	subject	subject	subject
chrX	73003006	73004241	PABPC1L2B-AS1,PABPC1L2B	PABPC1L2B	NA	3	67	2	75	22	6	maleHigh	NA	NA	NA	NA	NA	NA	NA	NA	NA	NA	NA	NA	NA	NA	NA	NA	hypermethylated	subject	hypermethylated	escape	subject	subject	subject	subject	subject	hypermethylated	subject	subject	subject	subject	uncallable	subject	subject	NA	subject	hypermethylated	subject
chrX	73078787	73079269	PABPC1L2A,PABPC1L2B-AS1	PABPC1L2A	NA	5	26	1	20	11	11	NA	NA	NA	NA	NA	NA	NA	NA	NA	NA	NA	NA	NA	NA	NA	NA	NA	NA	NA	hypermethylated	NA	NA	NA	NA	NA	NA	NA	NA	NA	NA	NA	NA	NA	NA	NA	NA	NA	NA
chrX	73079542	73080064	PABPC1L2A,PABPC1L2B-AS1	PABPC1L2A	NA	3	46	0	72	32	5	maleHigh	NA	NA	NA	NA	NA	NA	NA	NA	NA	NA	NA	NA	NA	NA	NA	NA	hypermethylated	subject	subject	NA	hypermethylated	subject	subject	NA	NA	subject	hypermethylated	subject	hypermethylated	subject	NA	subject	hypermethylated	NA	NA	NA	subject
chrX	73447321	73447754	CDX4	CDX4	NA	1	100	3	57	46	2	maleHigh	NA	NA	NA	NA	NA	NA	NA	NA	NA	NA	NA	NA	NA	NA	NA	NA	hypermethylated	subject	subject	uncallable	subject	subject	subject	subject	subject	subject	subject	subject	subject	subject	uncallable	subject	subject	uncallable	subject	subject	subject
chrX	73563109	73563329	MAP2K4P1,CHIC1	CHIC1	S	6	143	5	7	0	51	subject	NA	NA	NA	NA	NA	NA	NA	NA	NA	NA	NA	NA	NA	NA	NA	NA	subject	subject	subject	escape	subject	subject	subject	subject	subject	subject	subject	subject	subject	subject	escape	subject	subject	escape	subject	subject	subject
chrX	74105329	74105687	NA	NA	NA	0	1	0	160	51	0	maleHigh	NA	NA	NA	NA	NA	NA	NA	NA	NA	NA	NA	NA	NA	NA	NA	NA	hypermethylated	hypermethylated	hypermethylated	hypermethylated	hypermethylated	hypermethylated	hypermethylated	hypermethylated	hypermethylated	hypermethylated	hypermethylated	hypermethylated	hypermethylated	hypermethylated	hypermethylated	hypermethylated	hypermethylated	hypermethylated	hypermethylated	hypermethylated	hypermethylated
chrX	74292358	74292734	FTX	FTX	S	4	123	13	3	0	51	subject	NA	NA	NA	NA	NA	NA	NA	NA	NA	NA	NA	NA	NA	NA	NA	NA	subject	subject	subject	escape	uncallable	subject	subject	subject	subject	subject	subject	subject	subject	subject	NA	subject	NA	NA	subject	subject	subject
chrX	74304084	74304290	ZCCHC13	ZCCHC13	NA	0	2	0	159	51	0	maleHigh	NA	NA	NA	NA	NA	NA	NA	NA	NA	NA	NA	NA	NA	NA	NA	NA	hypermethylated	hypermethylated	hypermethylated	hypermethylated	hypermethylated	hypermethylated	hypermethylated	hypermethylated	hypermethylated	hypermethylated	hypermethylated	hypermethylated	hypermethylated	hypermethylated	hypermethylated	hypermethylated	hypermethylated	hypermethylated	hypermethylated	hypermethylated	hypermethylated
chrX	74420063	74420943	SLC16A2	SLC16A2	S	5	148	0	6	4	47	subject	NA	NA	NA	NA	NA	NA	NA	NA	NA	NA	NA	NA	NA	NA	NA	NA	subject	subject	subject	escape	subject	subject	subject	subject	subject	subject	subject	subject	subject	subject	escape	subject	subject	escape	subject	subject	subject
chrX	74421875	74422176	SLC16A2	SLC16A2	S	5	142	2	10	6	41	subject	NA	NA	NA	NA	NA	NA	NA	NA	NA	NA	NA	NA	NA	NA	NA	NA	subject	subject	subject	escape	subject	subject	subject	subject	subject	subject	subject	subject	subject	subject	escape	subject	subject	escape	subject	subject	subject
chrX	74422659	74422931	SLC16A2	SLC16A2	S	5	131	5	17	16	31	subject	NA	NA	NA	NA	NA	NA	NA	NA	NA	NA	NA	NA	NA	NA	NA	NA	subject	subject	subject	escape	subject	subject	subject	subject	subject	subject	subject	subject	subject	subject	escape	subject	subject	escape	subject	subject	subject
chrX	74535810	74536135	NA	NA	NA	6	147	2	5	0	51	subject	NA	NA	NA	NA	NA	NA	NA	NA	NA	NA	NA	NA	NA	NA	NA	NA	subject	subject	subject	escape	subject	subject	subject	subject	subject	subject	subject	subject	subject	subject	escape	subject	subject	escape	subject	subject	subject
chrX	74536395	74536949	NA	NA	NA	6	146	1	5	5	44	subject	NA	NA	NA	NA	NA	NA	NA	NA	NA	NA	NA	NA	NA	NA	NA	NA	subject	subject	subject	escape	subject	subject	subject	subject	subject	subject	subject	subject	subject	subject	escape	subject	subject	escape	subject	subject	subject
chrX	74614164	74614762	RLIM	RLIM	S	6	146	0	9	0	51	subject	NA	NA	NA	NA	NA	NA	NA	NA	NA	NA	NA	NA	NA	NA	NA	NA	subject	subject	subject	escape	subject	subject	subject	subject	subject	subject	subject	subject	subject	subject	escape	subject	subject	escape	subject	subject	subject
chrX	74924017	74925309	NEXMIF	NA	NA	4	121	0	36	15	23	subject	NA	NA	NA	NA	NA	NA	NA	NA	NA	NA	NA	NA	NA	NA	NA	NA	hypermethylated	subject	subject	escape	subject	subject	subject	subject	subject	subject	subject	subject	subject	subject	escape	subject	subject	escape	subject	subject	subject
chrX	75522930	75523282	ZDHHC15	ZDHHC15	S	4	145	1	9	4	46	subject	NA	NA	NA	NA	NA	NA	NA	NA	NA	NA	NA	NA	NA	NA	NA	NA	subject	subject	subject	escape	subject	subject	subject	subject	subject	subject	subject	subject	subject	subject	escape	subject	subject	escape	subject	subject	subject
chrX	76029493	76029793	NA	NA	NA	0	3	0	158	51	0	maleHigh	NA	NA	NA	NA	NA	NA	NA	NA	NA	NA	NA	NA	NA	NA	NA	NA	hypermethylated	hypermethylated	hypermethylated	hypermethylated	hypermethylated	hypermethylated	hypermethylated	hypermethylated	hypermethylated	hypermethylated	hypermethylated	hypermethylated	hypermethylated	hypermethylated	hypermethylated	hypermethylated	hypermethylated	hypermethylated	hypermethylated	hypermethylated	hypermethylated
chrX	76145078	76145748	NA	NA	NA	52	0	0	0	0	26	escape	NA	NA	NA	NA	NA	NA	NA	NA	NA	NA	NA	NA	NA	NA	NA	NA	NA	NA	NA	NA	NA	NA	NA	NA	NA	NA	NA	NA	NA	NA	NA	NA	NA	NA	NA	NA	NA
chrX	76149360	76150030	NA	NA	NA	54	0	1	2	0	32	escape	NA	NA	NA	NA	NA	NA	NA	NA	NA	NA	NA	NA	NA	NA	NA	NA	NA	NA	NA	NA	NA	NA	NA	NA	NA	NA	NA	NA	NA	hypermethylated	NA	NA	NA	NA	NA	NA	NA
chrX	76428315	76429140	MAGEE1	MAGEE1	discordant	0	97	0	60	50	0	maleHigh	NA	NA	NA	NA	NA	NA	NA	NA	NA	NA	NA	NA	NA	NA	NA	NA	subject	subject	hypermethylated	subject	subject	subject	subject	subject	subject	subject	subject	subject	subject	subject	subject	subject	hypermethylated	subject	subject	subject	subject
chrX	77447469	77448181	FGF16	FGF16	NA	5	105	0	50	32	15	maleHigh	NA	NA	NA	NA	NA	NA	NA	NA	NA	NA	NA	NA	NA	NA	NA	NA	subject	subject	subject	escape	subject	subject	subject	subject	subject	subject	subject	subject	subject	subject	escape	subject	subject	escape	subject	subject	subject
chrX	77785517	77786239	ATRX	ATRX	S	5	149	2	4	0	51	subject	NA	NA	NA	NA	NA	NA	NA	NA	NA	NA	NA	NA	NA	NA	NA	NA	subject	subject	subject	escape	subject	subject	subject	subject	subject	subject	subject	subject	subject	subject	escape	subject	subject	escape	subject	subject	subject
chrX	77895340	77895750	MAGT1	MAGT1	S	5	146	1	9	0	51	subject	NA	NA	NA	NA	NA	NA	NA	NA	NA	NA	NA	NA	NA	NA	NA	NA	subject	subject	subject	escape	subject	subject	subject	subject	subject	subject	subject	subject	subject	subject	escape	subject	subject	escape	subject	subject	subject
chrX	77910427	77910798	ATP7A	ATP7A	S	6	150	1	3	0	51	subject	NA	NA	NA	NA	NA	NA	NA	NA	NA	NA	NA	NA	NA	NA	NA	NA	subject	subject	subject	escape	subject	subject	subject	subject	subject	subject	subject	subject	subject	subject	escape	subject	subject	escape	subject	subject	subject
chrX	78103806	78104482	PGK1	PGK1	S	6	142	1	12	0	51	subject	NA	NA	NA	NA	NA	NA	NA	NA	NA	NA	NA	NA	NA	NA	NA	NA	subject	subject	subject	escape	subject	subject	subject	subject	subject	subject	subject	subject	subject	subject	escape	subject	subject	escape	subject	subject	subject
chrX	78139334	78139795	TAF9B	TAF9B	S	6	149	1	4	0	50	subject	NA	NA	NA	NA	NA	NA	NA	NA	NA	NA	NA	NA	NA	NA	NA	NA	subject	subject	subject	escape	subject	subject	subject	subject	subject	subject	subject	subject	subject	subject	escape	subject	subject	escape	subject	subject	subject
chrX	80335221	80335508	CHMP1B2P,FAM46D	FAM46D	NA	1	122	1	36	40	7	maleHigh	NA	NA	NA	NA	NA	NA	NA	NA	NA	NA	NA	NA	NA	NA	NA	NA	subject	subject	hypermethylated	escape	subject	subject	subject	subject	subject	subject	subject	subject	subject	subject	subject	subject	hypermethylated	subject	subject	subject	subject
chrX	80573271	80573560	NA	NA	NA	0	1	1	159	51	0	maleHigh	NA	NA	NA	NA	NA	NA	NA	NA	NA	NA	NA	NA	NA	NA	NA	NA	hypermethylated	hypermethylated	hypermethylated	hypermethylated	hypermethylated	hypermethylated	hypermethylated	hypermethylated	hypermethylated	hypermethylated	hypermethylated	hypermethylated	hypermethylated	hypermethylated	hypermethylated	hypermethylated	hypermethylated	hypermethylated	hypermethylated	hypermethylated	hypermethylated
chrX	80574595	80575040	NA	NA	NA	0	2	0	159	51	0	maleHigh	NA	NA	NA	NA	NA	NA	NA	NA	NA	NA	NA	NA	NA	NA	NA	NA	hypermethylated	hypermethylated	hypermethylated	hypermethylated	hypermethylated	hypermethylated	hypermethylated	hypermethylated	hypermethylated	hypermethylated	hypermethylated	hypermethylated	hypermethylated	hypermethylated	hypermethylated	hypermethylated	hypermethylated	hypermethylated	hypermethylated	hypermethylated	hypermethylated
chrX	80809424	80809637	BRWD3	BRWD3	S	6	139	0	16	0	51	subject	NA	NA	NA	NA	NA	NA	NA	NA	NA	NA	NA	NA	NA	NA	NA	NA	subject	subject	subject	escape	subject	subject	subject	subject	subject	subject	subject	subject	hypermethylated	subject	escape	subject	subject	subject	subject	subject	subject
chrX	81003590	81003994	NA	NA	NA	0	2	0	159	51	0	maleHigh	NA	NA	NA	NA	NA	NA	NA	NA	NA	NA	NA	NA	NA	NA	NA	NA	hypermethylated	hypermethylated	hypermethylated	hypermethylated	hypermethylated	hypermethylated	hypermethylated	hypermethylated	hypermethylated	hypermethylated	hypermethylated	hypermethylated	hypermethylated	hypermethylated	hypermethylated	hypermethylated	hypermethylated	hypermethylated	hypermethylated	hypermethylated	hypermethylated
chrX	83508563	83509454	POU3F4	POU3F4	S	4	115	0	42	38	8	maleHigh	NA	NA	NA	NA	NA	NA	NA	NA	NA	NA	NA	NA	NA	NA	NA	NA	hypermethylated	subject	hypermethylated	escape	subject	subject	subject	subject	subject	subject	subject	subject	subject	subject	escape	subject	subject	escape	subject	subject	subject
chrX	83510434	83510768	NA	NA	NA	5	129	0	26	18	24	subject	NA	NA	NA	NA	NA	NA	NA	NA	NA	NA	NA	NA	NA	NA	NA	NA	subject	subject	subject	escape	subject	subject	subject	subject	subject	subject	subject	subject	subject	subject	escape	subject	subject	escape	subject	subject	subject
chrX	84187388	84188516	RPS6KA6	RPS6KA6	S	5	137	0	19	12	37	subject	NA	NA	NA	NA	NA	NA	NA	NA	NA	NA	NA	NA	NA	NA	NA	NA	hypermethylated	subject	subject	escape	subject	subject	subject	subject	subject	subject	subject	subject	subject	subject	escape	subject	subject	escape	subject	subject	subject
chrX	84934059	84934585	UBE2DNL	UBE2DNL	NA	0	5	0	155	51	0	maleHigh	NA	NA	NA	NA	NA	NA	NA	NA	NA	NA	NA	NA	NA	NA	NA	NA	hypermethylated	hypermethylated	hypermethylated	hypermethylated	hypermethylated	hypermethylated	hypermethylated	hypermethylated	hypermethylated	hypermethylated	hypermethylated	hypermethylated	hypermethylated	hypermethylated	hypermethylated	hypermethylated	hypermethylated	hypermethylated	hypermethylated	hypermethylated	hypermethylated
chrX	85243766	85244878	ZNF711	ZNF711	S	4	147	1	9	6	44	subject	NA	NA	NA	NA	NA	NA	NA	NA	NA	NA	NA	NA	NA	NA	NA	NA	subject	subject	subject	escape	subject	subject	subject	subject	subject	subject	subject	subject	subject	subject	escape	subject	subject	escape	subject	subject	subject
chrX	86147939	86148873	DACH2	DACH2	S	4	140	0	16	7	43	subject	NA	NA	NA	NA	NA	NA	NA	NA	NA	NA	NA	NA	NA	NA	NA	NA	hypermethylated	subject	subject	escape	subject	subject	subject	subject	subject	subject	subject	subject	subject	subject	escape	subject	subject	escape	subject	subject	subject
chrX	91434603	91435120	PABPC5-AS1,PABPC5	PABPC5	E	47	71	21	22	29	19	maleHigh	NA	NA	NA	NA	NA	NA	NA	NA	NA	NA	NA	NA	NA	NA	NA	NA	hypermethylated	uncallable	subject	escape	escape	uncallable	uncallable	escape	escape	escape	subject	escape	subject	escape	escape	uncallable	uncallable	escape	subject	subject	escape
chrX	91778994	91779624	NA	NA	NA	58	33	6	1	10	34	VE	NA	NA	NA	NA	NA	NA	NA	NA	NA	NA	NA	NA	NA	NA	NA	NA	subject	escape	subject	escape	escape	NA	subject	NA	NA	NA	NA	NA	NA	NA	NA	NA	NA	NA	NA	NA	NA
chrX	91781685	91782270	NA	NA	NA	52	44	8	8	22	24	VE	NA	NA	NA	NA	NA	NA	NA	NA	NA	NA	NA	NA	NA	NA	NA	NA	subject	escape	subject	escape	NA	escape	escape	NA	NA	escape	NA	NA	hypermethylated	uncallable	escape	NA	NA	NA	subject	NA	NA
chrX	93673547	93673787	NAP1L3,FAM133A	NAP1L3,FAM133A	discordant	116	28	13	2	8	39	escape	NA	NA	NA	NA	NA	NA	NA	NA	NA	NA	NA	NA	NA	NA	NA	NA	subject	escape	subject	escape	escape	escape	escape	escape	escape	escape	escape	escape	escape	escape	escape	escape	escape	escape	escape	escape	escape
chrX	96684631	96685367	DIAPH2	DIAPH2	discordant	63	64	32	1	0	51	VE	NA	NA	NA	NA	NA	NA	NA	NA	NA	NA	NA	NA	NA	NA	NA	NA	subject	uncallable	subject	escape	escape	escape	escape	escape	escape	escape	subject	escape	subject	escape	escape	uncallable	subject	escape	subject	subject	escape
chrX	99939336	99939600	XRCC6P5	NA	NA	0	64	1	95	49	2	maleHigh	NA	NA	NA	NA	NA	NA	NA	NA	NA	NA	NA	NA	NA	NA	NA	NA	hypermethylated	subject	hypermethylated	subject	subject	subject	subject	subject	subject	hypermethylated	subject	subject	hypermethylated	subject	hypermethylated	subject	subject	subject	hypermethylated	hypermethylated	hypermethylated
chrX	100406655	100411383	PCDH19	PCDH19	S	4	119	0	38	40	4	maleHigh	NA	NA	NA	NA	NA	NA	NA	NA	NA	NA	NA	NA	NA	NA	NA	NA	hypermethylated	subject	hypermethylated	escape	subject	subject	subject	subject	subject	subject	subject	subject	subject	subject	escape	subject	subject	escape	subject	subject	subject
chrX	100411902	100412226	PCDH19	PCDH19	S	2	129	2	26	32	10	maleHigh	NA	NA	NA	NA	NA	NA	NA	NA	NA	NA	NA	NA	NA	NA	NA	NA	subject	subject	subject	escape	subject	subject	subject	subject	subject	subject	subject	subject	subject	subject	NA	subject	subject	NA	subject	subject	subject
chrX	100636302	100636797	TSPAN6	TSPAN6	S	4	140	1	16	14	34	subject	NA	NA	NA	NA	NA	NA	NA	NA	NA	NA	NA	NA	NA	NA	NA	NA	hypermethylated	subject	hypermethylated	escape	subject	subject	subject	subject	subject	subject	subject	subject	subject	subject	escape	subject	subject	escape	subject	subject	subject
chrX	100731435	100732198	SYTL4	SYTL4	S	6	149	1	5	9	38	subject	NA	NA	NA	NA	NA	NA	NA	NA	NA	NA	NA	NA	NA	NA	NA	NA	subject	subject	subject	escape	subject	subject	subject	subject	subject	subject	subject	subject	subject	subject	escape	subject	subject	escape	subject	subject	subject
chrX	100820243	100820570	CSTF2	CSTF2	S	5	146	1	8	0	50	subject	NA	NA	NA	NA	NA	NA	NA	NA	NA	NA	NA	NA	NA	NA	NA	NA	subject	subject	subject	escape	subject	subject	subject	subject	subject	subject	subject	subject	subject	subject	escape	subject	subject	escape	subject	subject	subject
chrX	100928888	100929355	XKRX	XKRX	S	6	150	3	0	0	51	subject	NA	NA	NA	NA	NA	NA	NA	NA	NA	NA	NA	NA	NA	NA	NA	NA	subject	subject	subject	escape	subject	subject	subject	subject	subject	subject	subject	subject	subject	subject	escape	subject	subject	escape	subject	subject	subject
chrX	101051625	101052003	TRMT2B	TRMT2B	S	6	147	1	6	0	51	subject	NA	NA	NA	NA	NA	NA	NA	NA	NA	NA	NA	NA	NA	NA	NA	NA	subject	subject	subject	escape	subject	subject	subject	subject	subject	subject	subject	subject	subject	subject	escape	subject	subject	escape	subject	subject	subject
chrX	101098020	101098287	CENPI	CENPI	S	6	148	1	5	0	51	subject	NA	NA	NA	NA	NA	NA	NA	NA	NA	NA	NA	NA	NA	NA	NA	NA	subject	subject	subject	escape	subject	subject	subject	subject	subject	subject	subject	subject	subject	subject	escape	subject	subject	escape	subject	subject	subject
chrX	101191251	101191748	NA	NA	NA	0	97	0	64	49	1	maleHigh	NA	NA	NA	NA	NA	NA	NA	NA	NA	NA	NA	NA	NA	NA	NA	NA	hypermethylated	subject	hypermethylated	subject	subject	subject	subject	subject	subject	subject	subject	subject	hypermethylated	subject	subject	subject	subject	subject	subject	subject	subject
chrX	101291075	101291562	TAF7L	TAF7L	NA	0	43	1	117	51	0	maleHigh	NA	NA	NA	NA	NA	NA	NA	NA	NA	NA	NA	NA	NA	NA	NA	NA	hypermethylated	hypermethylated	hypermethylated	subject	subject	hypermethylated	subject	subject	hypermethylated	hypermethylated	hypermethylated	subject	hypermethylated	subject	uncallable	subject	hypermethylated	subject	subject	subject	subject
chrX	101348634	101348962	TIMM8A	TIMM8A	S	6	151	1	1	0	51	subject	NA	NA	NA	NA	NA	NA	NA	NA	NA	NA	NA	NA	NA	NA	NA	NA	subject	subject	subject	escape	subject	subject	subject	subject	subject	subject	subject	subject	subject	subject	escape	subject	subject	escape	subject	subject	subject
chrX	101390792	101391119	BTK,RPL36A,RPL36A-HNRNPH2	BTK,RPL36A,RPL36A-HNRNPH2	S	5	143	3	10	0	51	subject	NA	NA	NA	NA	NA	NA	NA	NA	NA	NA	NA	NA	NA	NA	NA	NA	subject	subject	subject	escape	subject	subject	subject	subject	subject	subject	subject	subject	subject	subject	escape	subject	subject	escape	subject	subject	subject
chrX	101407839	101408313	GLA,HNRNPH2	GLA,HNRNPH2	S	5	146	2	6	0	51	subject	NA	NA	NA	NA	NA	NA	NA	NA	NA	NA	NA	NA	NA	NA	NA	NA	subject	subject	subject	escape	subject	subject	subject	subject	subject	subject	subject	subject	subject	subject	escape	subject	subject	escape	subject	subject	subject
chrX	101418203	101418685	ARMCX4	ARMCX4	discordant	10	136	12	3	0	51	subject	NA	NA	NA	NA	NA	NA	NA	NA	NA	NA	NA	NA	NA	NA	NA	NA	subject	subject	subject	escape	subject	subject	subject	subject	subject	subject	subject	subject	subject	subject	escape	subject	subject	escape	subject	subject	subject
chrX	101485234	101485614	ARMCX4	ARMCX4	discordant	7	136	4	13	10	34	subject	NA	NA	NA	NA	NA	NA	NA	NA	NA	NA	NA	NA	NA	NA	NA	NA	subject	subject	subject	escape	subject	subject	subject	subject	subject	subject	subject	subject	subject	subject	escape	subject	subject	escape	subject	subject	subject
chrX	101552810	101553065	NA	NA	NA	0	2	0	159	51	0	maleHigh	NA	NA	NA	NA	NA	NA	NA	NA	NA	NA	NA	NA	NA	NA	NA	NA	hypermethylated	hypermethylated	hypermethylated	hypermethylated	hypermethylated	hypermethylated	hypermethylated	hypermethylated	hypermethylated	hypermethylated	hypermethylated	hypermethylated	hypermethylated	hypermethylated	hypermethylated	hypermethylated	hypermethylated	hypermethylated	hypermethylated	hypermethylated	hypermethylated
chrX	101931935	101932285	ZMAT1	ZMAT1	S	6	150	1	3	1	50	subject	NA	NA	NA	NA	NA	NA	NA	NA	NA	NA	NA	NA	NA	NA	NA	NA	subject	subject	subject	escape	subject	subject	subject	subject	subject	subject	subject	subject	subject	subject	escape	subject	subject	escape	subject	subject	subject
chrX	102125689	102125988	TCEAL2	TCEAL2	S	6	131	1	19	12	36	subject	NA	NA	NA	NA	NA	NA	NA	NA	NA	NA	NA	NA	NA	NA	NA	NA	hypermethylated	subject	subject	escape	subject	subject	subject	subject	subject	subject	subject	subject	subject	subject	escape	subject	subject	escape	subject	subject	subject
chrX	102142170	102142542	TCEAL6	TCEAL6	NA	4	120	0	34	29	16	maleHigh	NA	NA	NA	NA	NA	NA	NA	NA	NA	NA	NA	NA	NA	NA	NA	NA	subject	subject	subject	escape	subject	subject	subject	subject	subject	subject	subject	subject	subject	subject	escape	subject	subject	NA	subject	subject	subject
chrX	102516409	102516745	TMSB15A	TMSB15A	S	5	136	2	15	3	46	subject	NA	NA	NA	NA	NA	NA	NA	NA	NA	NA	NA	NA	NA	NA	NA	NA	subject	subject	subject	escape	subject	subject	subject	subject	subject	subject	subject	subject	subject	subject	escape	subject	subject	escape	subject	subject	subject
chrX	102599347	102599599	ARMCX5,ARMCX5-GPRASP2	ARMCX5,ARMCX5-GPRASP2	S	7	145	2	6	0	51	subject	NA	NA	NA	NA	NA	NA	NA	NA	NA	NA	NA	NA	NA	NA	NA	NA	subject	subject	subject	escape	subject	subject	subject	subject	subject	subject	subject	subject	subject	subject	escape	subject	subject	escape	subject	subject	subject
chrX	102651073	102652089	GPRASP1	GPRASP1	S	5	140	1	14	10	38	subject	NA	NA	NA	NA	NA	NA	NA	NA	NA	NA	NA	NA	NA	NA	NA	NA	subject	subject	subject	escape	subject	subject	subject	subject	subject	subject	subject	subject	subject	subject	escape	subject	subject	escape	subject	subject	subject
chrX	102712039	102713042	ARMCX5-GPRASP2,GPRASP2	ARMCX5-GPRASP2,GPRASP2	S	5	145	0	9	2	47	subject	NA	NA	NA	NA	NA	NA	NA	NA	NA	NA	NA	NA	NA	NA	NA	NA	subject	subject	subject	escape	subject	subject	subject	subject	subject	subject	subject	subject	subject	subject	escape	subject	subject	escape	subject	subject	subject
chrX	102745761	102746630	BHLHB9	BHLHB9	S	4	143	1	12	15	29	subject	NA	NA	NA	NA	NA	NA	NA	NA	NA	NA	NA	NA	NA	NA	NA	NA	subject	subject	subject	escape	subject	subject	subject	subject	subject	subject	subject	subject	subject	subject	escape	subject	subject	escape	subject	subject	subject
chrX	102769106	102769327	LINC00630	NA	NA	12	124	22	0	0	51	subject	NA	NA	NA	NA	NA	NA	NA	NA	NA	NA	NA	NA	NA	NA	NA	NA	subject	subject	subject	escape	subject	subject	subject	subject	subject	subject	subject	subject	subject	subject	escape	subject	subject	NA	subject	subject	subject
chrX	102937257	102937638	RAB40AL	RAB40AL	NA	0	1	0	160	51	0	maleHigh	NA	NA	NA	NA	NA	NA	NA	NA	NA	NA	NA	NA	NA	NA	NA	NA	hypermethylated	hypermethylated	hypermethylated	hypermethylated	hypermethylated	hypermethylated	hypermethylated	hypermethylated	hypermethylated	hypermethylated	hypermethylated	hypermethylated	hypermethylated	hypermethylated	hypermethylated	hypermethylated	hypermethylated	hypermethylated	hypermethylated	hypermethylated	hypermethylated
chrX	103063673	103064376	BEX1	BEX1	S	5	135	0	20	18	25	subject	NA	NA	NA	NA	NA	NA	NA	NA	NA	NA	NA	NA	NA	NA	NA	NA	subject	subject	hypermethylated	escape	subject	subject	subject	subject	subject	subject	subject	subject	subject	subject	escape	subject	subject	escape	subject	subject	subject
chrX	103215012	103215491	BEX4	BEX4	S	6	142	1	9	1	50	subject	NA	NA	NA	NA	NA	NA	NA	NA	NA	NA	NA	NA	NA	NA	NA	NA	subject	subject	subject	escape	subject	subject	subject	subject	subject	subject	subject	subject	subject	subject	escape	subject	subject	escape	subject	subject	subject
chrX	103310386	103311106	BEX2	BEX2	S	5	144	1	10	2	47	subject	NA	NA	NA	NA	NA	NA	NA	NA	NA	NA	NA	NA	NA	NA	NA	NA	subject	subject	subject	escape	subject	subject	subject	subject	subject	subject	subject	subject	subject	subject	escape	subject	subject	escape	subject	subject	subject
chrX	103376393	103377145	BEX3	NA	NA	5	142	1	12	3	44	subject	NA	NA	NA	NA	NA	NA	NA	NA	NA	NA	NA	NA	NA	NA	NA	NA	subject	subject	subject	escape	subject	subject	subject	subject	subject	subject	subject	subject	subject	subject	escape	subject	subject	escape	subject	subject	subject
chrX	103607791	103608220	TCEAL3	TCEAL3	S	18	100	36	6	0	50	NA	NA	NA	NA	NA	NA	NA	NA	NA	NA	NA	NA	NA	NA	NA	NA	NA	subject	subject	subject	escape	uncallable	subject	uncallable	uncallable	uncallable	uncallable	subject	subject	subject	subject	escape	subject	subject	escape	subject	subject	uncallable
chrX	103629508	103629749	TCEAL1	TCEAL1	S	16	128	12	3	1	50	subject	NA	NA	NA	NA	NA	NA	NA	NA	NA	NA	NA	NA	NA	NA	NA	NA	subject	uncallable	subject	escape	uncallable	subject	subject	subject	uncallable	uncallable	subject	subject	subject	subject	escape	subject	subject	escape	subject	subject	subject
chrX	103687179	103687558	MORF4L2,MORF4L2-AS1	MORF4L2	discordant	9	142	3	3	0	51	subject	NA	NA	NA	NA	NA	NA	NA	NA	NA	NA	NA	NA	NA	NA	NA	NA	subject	subject	subject	escape	uncallable	subject	subject	subject	subject	subject	subject	subject	subject	subject	escape	subject	subject	NA	subject	subject	subject
chrX	103918559	103919267	NR_146557,NR_146556,TMSB15B	TMSB15B	S	6	148	2	3	1	50	subject	NA	NA	NA	NA	NA	NA	NA	NA	NA	NA	NA	NA	NA	NA	NA	NA	subject	subject	subject	escape	subject	subject	subject	subject	subject	subject	subject	subject	subject	subject	escape	subject	subject	escape	subject	subject	subject
chrX	103962567	103963140	TMSB15B	TMSB15B	S	2	7	1	2	0	12	NA	NA	NA	NA	NA	NA	NA	NA	NA	NA	NA	NA	NA	NA	NA	NA	NA	NA	NA	NA	NA	NA	NA	NA	NA	NA	NA	NA	NA	NA	NA	NA	NA	NA	NA	hypermethylated	NA	NA
chrX	104013183	104013877	H2BFWT	H2BFWT	NA	0	2	0	159	51	0	maleHigh	NA	NA	NA	NA	NA	NA	NA	NA	NA	NA	NA	NA	NA	NA	NA	NA	hypermethylated	hypermethylated	hypermethylated	hypermethylated	hypermethylated	hypermethylated	hypermethylated	hypermethylated	hypermethylated	hypermethylated	hypermethylated	hypermethylated	hypermethylated	hypermethylated	hypermethylated	hypermethylated	hypermethylated	hypermethylated	hypermethylated	hypermethylated	hypermethylated
chrX	104040090	104040397	H2BFM	H2BFM	NA	0	2	0	156	51	0	maleHigh	NA	NA	NA	NA	NA	NA	NA	NA	NA	NA	NA	NA	NA	NA	NA	NA	hypermethylated	hypermethylated	hypermethylated	hypermethylated	hypermethylated	hypermethylated	hypermethylated	hypermethylated	hypermethylated	hypermethylated	hypermethylated	hypermethylated	hypermethylated	hypermethylated	hypermethylated	hypermethylated	hypermethylated	hypermethylated	hypermethylated	hypermethylated	hypermethylated
chrX	104075722	104076295	TMSB15B	TMSB15B	S	2	4	3	0	0	11	NA	NA	NA	NA	NA	NA	NA	NA	NA	NA	NA	NA	NA	NA	NA	NA	NA	NA	NA	NA	NA	NA	NA	NA	NA	NA	NA	NA	NA	NA	NA	NA	NA	NA	NA	NA	NA	NA
chrX	104112340	104112874	ZCCHC18	ZCCHC18	S	6	139	2	14	1	49	subject	NA	NA	NA	NA	NA	NA	NA	NA	NA	NA	NA	NA	NA	NA	NA	NA	subject	subject	subject	escape	subject	subject	subject	subject	subject	subject	subject	subject	subject	subject	escape	subject	subject	escape	subject	subject	subject
chrX	104156719	104157097	SLC25A53	NA	NA	4	147	1	8	0	51	subject	NA	NA	NA	NA	NA	NA	NA	NA	NA	NA	NA	NA	NA	NA	NA	NA	subject	subject	subject	escape	subject	subject	subject	subject	subject	subject	subject	subject	subject	subject	escape	subject	subject	NA	subject	subject	subject
chrX	104166240	104167111	FAM199X	FAM199X	S	5	134	2	20	9	41	subject	NA	NA	NA	NA	NA	NA	NA	NA	NA	NA	NA	NA	NA	NA	NA	NA	subject	subject	subject	escape	subject	subject	subject	subject	subject	subject	subject	subject	subject	subject	escape	subject	subject	escape	subject	subject	subject
chrX	104250329	104250628	NA	NA	NA	0	2	0	156	51	0	maleHigh	NA	NA	NA	NA	NA	NA	NA	NA	NA	NA	NA	NA	NA	NA	NA	NA	hypermethylated	hypermethylated	hypermethylated	hypermethylated	hypermethylated	hypermethylated	hypermethylated	hypermethylated	hypermethylated	hypermethylated	hypermethylated	hypermethylated	hypermethylated	hypermethylated	hypermethylated	hypermethylated	hypermethylated	hypermethylated	hypermethylated	hypermethylated	hypermethylated
chrX	104254025	104255162	ESX1	ESX1	NA	4	145	0	12	11	35	subject	NA	NA	NA	NA	NA	NA	NA	NA	NA	NA	NA	NA	NA	NA	NA	NA	subject	subject	subject	escape	subject	subject	subject	subject	subject	subject	subject	subject	subject	subject	escape	subject	subject	escape	subject	subject	subject
chrX	104565113	104565486	IL1RAPL2	IL1RAPL2	S	5	131	1	24	26	16	maleHigh	NA	NA	NA	NA	NA	NA	NA	NA	NA	NA	NA	NA	NA	NA	NA	NA	subject	subject	subject	escape	subject	subject	subject	subject	subject	subject	subject	subject	subject	subject	escape	subject	subject	escape	subject	subject	subject
chrX	104566869	104567362	IL1RAPL2	IL1RAPL2	S	4	136	1	19	21	25	subject	NA	NA	NA	NA	NA	NA	NA	NA	NA	NA	NA	NA	NA	NA	NA	NA	hypermethylated	subject	subject	escape	subject	subject	subject	subject	subject	subject	subject	subject	subject	subject	escape	subject	subject	escape	subject	subject	subject
chrX	105822341	105823117	NRK	NRK	NA	4	133	0	24	25	21	maleHigh	NA	NA	NA	NA	NA	NA	NA	NA	NA	NA	NA	NA	NA	NA	NA	NA	hypermethylated	subject	hypermethylated	escape	subject	subject	subject	subject	subject	subject	subject	subject	subject	subject	escape	subject	subject	escape	subject	subject	subject
chrX	106611798	106612067	CXORF57	NA	NA	5	146	3	7	3	47	subject	NA	NA	NA	NA	NA	NA	NA	NA	NA	NA	NA	NA	NA	NA	NA	NA	hypermethylated	subject	subject	escape	subject	subject	subject	subject	subject	subject	subject	subject	subject	subject	escape	subject	subject	escape	subject	subject	subject
chrX	106726456	106727368	RNF128	RNF128	S	5	144	0	12	14	34	subject	NA	NA	NA	NA	NA	NA	NA	NA	NA	NA	NA	NA	NA	NA	NA	NA	hypermethylated	subject	subject	escape	subject	subject	subject	subject	subject	subject	subject	subject	subject	subject	escape	subject	subject	escape	subject	subject	subject
chrX	106999276	107000363	MORC4	MORC4	S	6	134	2	17	7	41	subject	NA	NA	NA	NA	NA	NA	NA	NA	NA	NA	NA	NA	NA	NA	NA	NA	subject	subject	subject	escape	subject	subject	subject	subject	subject	subject	subject	subject	subject	subject	escape	subject	subject	escape	subject	subject	subject
chrX	107118289	107118670	RBM41	RBM41	S	7	148	3	0	0	51	subject	NA	NA	NA	NA	NA	NA	NA	NA	NA	NA	NA	NA	NA	NA	NA	NA	subject	subject	subject	escape	subject	subject	subject	subject	subject	subject	subject	subject	subject	subject	escape	subject	subject	escape	subject	subject	subject
chrX	107205799	107206510	NUP62CL,PIH1D3	NUP62CL	S	6	143	1	11	9	41	subject	NA	NA	NA	NA	NA	NA	NA	NA	NA	NA	NA	NA	NA	NA	NA	NA	subject	subject	subject	escape	subject	subject	subject	subject	subject	subject	subject	subject	subject	subject	escape	subject	subject	escape	subject	subject	subject
chrX	107272468	107273138	NA	NA	NA	3	115	1	42	42	0	maleHigh	NA	NA	NA	NA	NA	NA	NA	NA	NA	NA	NA	NA	NA	NA	NA	NA	hypermethylated	subject	subject	uncallable	subject	subject	subject	subject	subject	subject	subject	subject	subject	subject	escape	subject	subject	escape	subject	subject	subject
chrX	107324132	107324358	NA	NA	NA	8	139	4	6	16	18	subject	NA	NA	NA	NA	NA	NA	NA	NA	NA	NA	NA	NA	NA	NA	NA	NA	subject	subject	hypermethylated	uncallable	subject	subject	subject	subject	subject	subject	subject	subject	subject	subject	uncallable	subject	subject	escape	subject	subject	subject
chrX	107449451	107450493	NA	NA	NA	6	131	2	19	13	36	subject	NA	NA	NA	NA	NA	NA	NA	NA	NA	NA	NA	NA	NA	NA	NA	NA	subject	subject	subject	escape	subject	subject	subject	subject	subject	subject	subject	subject	subject	subject	escape	subject	subject	escape	subject	subject	subject
chrX	107506649	107507632	NA	NA	NA	4	135	0	22	22	21	maleHigh	NA	NA	NA	NA	NA	NA	NA	NA	NA	NA	NA	NA	NA	NA	NA	NA	subject	subject	subject	escape	subject	subject	subject	subject	subject	subject	subject	subject	subject	subject	escape	subject	subject	escape	subject	subject	subject
chrX	107628391	107628597	PRPS1	PRPS1	S	7	144	1	8	0	51	subject	NA	NA	NA	NA	NA	NA	NA	NA	NA	NA	NA	NA	NA	NA	NA	NA	subject	subject	subject	escape	subject	subject	subject	subject	subject	subject	subject	subject	subject	subject	escape	subject	subject	escape	subject	subject	subject
chrX	107716148	107716684	TSC22D3	TSC22D3	S	7	147	3	2	1	49	subject	NA	NA	NA	NA	NA	NA	NA	NA	NA	NA	NA	NA	NA	NA	NA	NA	subject	subject	subject	escape	subject	subject	subject	subject	subject	subject	subject	subject	subject	subject	escape	subject	subject	escape	subject	subject	subject
chrX	107775376	107776381	TSC22D3,NCBP2L	TSC22D3	S	6	149	2	2	2	47	subject	NA	NA	NA	NA	NA	NA	NA	NA	NA	NA	NA	NA	NA	NA	NA	NA	subject	subject	subject	escape	subject	subject	subject	subject	subject	subject	subject	subject	subject	subject	escape	subject	subject	escape	subject	subject	subject
chrX	107826326	107826971	MID2	MID2	S	6	120	0	35	12	38	subject	NA	NA	NA	NA	NA	NA	NA	NA	NA	NA	NA	NA	NA	NA	NA	NA	subject	subject	subject	escape	subject	subject	subject	subject	subject	subject	subject	subject	subject	subject	escape	subject	subject	escape	subject	subject	subject
chrX	107936000	107936427	NR_110395	NA	NA	0	88	2	69	41	5	maleHigh	NA	NA	NA	NA	NA	NA	NA	NA	NA	NA	NA	NA	NA	NA	NA	NA	hypermethylated	subject	hypermethylated	uncallable	subject	subject	subject	subject	subject	subject	subject	subject	hypermethylated	subject	NA	subject	subject	uncallable	subject	subject	subject
chrX	108091190	108091909	PSMD10,ATG4A	PSMD10,ATG4A	S	7	149	1	4	0	51	subject	NA	NA	NA	NA	NA	NA	NA	NA	NA	NA	NA	NA	NA	NA	NA	NA	subject	subject	subject	escape	subject	subject	subject	subject	subject	subject	subject	subject	subject	subject	escape	subject	subject	escape	subject	subject	subject
chrX	108732629	108732992	NA	NA	NA	6	141	2	10	8	36	subject	NA	NA	NA	NA	NA	NA	NA	NA	NA	NA	NA	NA	NA	NA	NA	NA	subject	subject	subject	escape	subject	subject	subject	subject	subject	subject	subject	subject	subject	subject	escape	subject	subject	escape	subject	subject	subject
chrX	108734980	108735592	IRS4,NR_110652	IRS4	S	0	135	1	22	36	9	maleHigh	NA	NA	NA	NA	NA	NA	NA	NA	NA	NA	NA	NA	NA	NA	NA	NA	hypermethylated	subject	subject	subject	subject	subject	subject	subject	subject	subject	subject	subject	subject	subject	subject	subject	subject	subject	subject	subject	subject
chrX	108735789	108736915	IRS4,NR_110652	IRS4	S	4	140	0	17	9	39	subject	NA	NA	NA	NA	NA	NA	NA	NA	NA	NA	NA	NA	NA	NA	NA	NA	hypermethylated	subject	subject	escape	subject	subject	subject	subject	subject	subject	subject	subject	subject	subject	escape	subject	subject	escape	subject	subject	subject
chrX	109536825	109537184	NXT2	NXT2	S	7	147	4	2	0	51	subject	NA	NA	NA	NA	NA	NA	NA	NA	NA	NA	NA	NA	NA	NA	NA	NA	subject	subject	subject	escape	subject	subject	subject	subject	subject	subject	subject	subject	subject	subject	escape	subject	subject	escape	subject	subject	subject
chrX	109624533	109625385	KCNE5	NA	NA	0	87	0	73	51	0	maleHigh	NA	NA	NA	NA	NA	NA	NA	NA	NA	NA	NA	NA	NA	NA	NA	NA	hypermethylated	subject	hypermethylated	subject	subject	subject	subject	subject	subject	subject	subject	subject	hypermethylated	subject	subject	subject	subject	subject	subject	subject	subject
chrX	109732933	109733665	ACSL4	ACSL4	S	7	128	0	26	6	45	subject	NA	NA	NA	NA	NA	NA	NA	NA	NA	NA	NA	NA	NA	NA	NA	NA	subject	subject	subject	escape	subject	subject	subject	subject	subject	subject	subject	subject	subject	subject	escape	subject	subject	escape	subject	subject	subject
chrX	110002244	110003445	TMEM164	TMEM164	S	7	148	2	4	5	45	subject	NA	NA	NA	NA	NA	NA	NA	NA	NA	NA	NA	NA	NA	NA	NA	NA	subject	subject	subject	escape	subject	subject	subject	subject	subject	subject	subject	subject	subject	subject	escape	subject	subject	escape	subject	subject	subject
chrX	110317475	110318322	AMMECR1	AMMECR1	S	8	141	0	12	8	41	subject	NA	NA	NA	NA	NA	NA	NA	NA	NA	NA	NA	NA	NA	NA	NA	NA	subject	subject	subject	escape	subject	subject	subject	subject	subject	subject	subject	subject	subject	subject	escape	subject	subject	escape	subject	subject	subject
chrX	110795718	110796142	CHRDL1	CHRDL1	S	8	132	15	5	5	43	subject	NA	NA	NA	NA	NA	NA	NA	NA	NA	NA	NA	NA	NA	NA	NA	NA	subject	subject	subject	escape	subject	subject	subject	subject	uncallable	subject	subject	subject	subject	subject	escape	subject	subject	escape	subject	subject	subject
chrX	111096136	111096451	PAK3	PAK3	S	9	124	22	4	7	42	subject	NA	NA	NA	NA	NA	NA	NA	NA	NA	NA	NA	NA	NA	NA	NA	NA	subject	subject	subject	escape	subject	subject	subject	uncallable	subject	subject	subject	subject	subject	subject	escape	subject	subject	escape	subject	subject	subject
chrX	111624243	111624519	NA	NA	NA	0	2	0	159	51	0	maleHigh	NA	NA	NA	NA	NA	NA	NA	NA	NA	NA	NA	NA	NA	NA	NA	NA	hypermethylated	hypermethylated	hypermethylated	hypermethylated	hypermethylated	hypermethylated	hypermethylated	hypermethylated	hypermethylated	hypermethylated	hypermethylated	hypermethylated	hypermethylated	hypermethylated	hypermethylated	hypermethylated	hypermethylated	hypermethylated	hypermethylated	hypermethylated	hypermethylated
chrX	111681075	111682047	ALG13	ALG13	discordant	40	92	28	0	0	51	NA	NA	NA	NA	NA	NA	NA	NA	NA	NA	NA	NA	NA	NA	NA	NA	NA	subject	uncallable	subject	escape	uncallable	uncallable	uncallable	escape	uncallable	escape	subject	subject	subject	subject	escape	uncallable	subject	escape	subject	subject	escape
chrX	112081854	112082074	TRPC5,RTL4	TRPC5	VE	4	117	3	35	43	6	maleHigh	NA	NA	NA	NA	NA	NA	NA	NA	NA	NA	NA	NA	NA	NA	NA	NA	subject	subject	subject	escape	subject	subject	subject	subject	subject	subject	subject	subject	subject	subject	escape	subject	subject	escape	subject	subject	subject
chrX	112380603	112380814	NA	NA	NA	0	6	0	155	51	0	maleHigh	NA	NA	NA	NA	NA	NA	NA	NA	NA	NA	NA	NA	NA	NA	NA	NA	hypermethylated	hypermethylated	hypermethylated	hypermethylated	hypermethylated	hypermethylated	hypermethylated	hypermethylated	hypermethylated	hypermethylated	hypermethylated	hypermethylated	hypermethylated	hypermethylated	hypermethylated	hypermethylated	hypermethylated	hypermethylated	hypermethylated	hypermethylated	hypermethylated
chrX	112840336	112840652	AMOT	AMOT	S	15	123	18	4	2	48	subject	NA	NA	NA	NA	NA	NA	NA	NA	NA	NA	NA	NA	NA	NA	NA	NA	subject	subject	subject	escape	subject	subject	subject	subject	uncallable	subject	subject	subject	subject	subject	escape	subject	subject	escape	subject	subject	subject
chrX	112840843	112841587	AMOT	AMOT	S	30	106	24	1	1	50	NA	NA	NA	NA	NA	NA	NA	NA	NA	NA	NA	NA	NA	NA	NA	NA	NA	subject	uncallable	subject	escape	escape	subject	subject	uncallable	uncallable	uncallable	subject	subject	subject	subject	escape	subject	subject	escape	subject	subject	subject
chrX	114390497	114390700	NA	NA	NA	0	1	1	159	51	0	maleHigh	NA	NA	NA	NA	NA	NA	NA	NA	NA	NA	NA	NA	NA	NA	NA	NA	hypermethylated	hypermethylated	hypermethylated	hypermethylated	hypermethylated	hypermethylated	hypermethylated	hypermethylated	hypermethylated	hypermethylated	hypermethylated	hypermethylated	hypermethylated	hypermethylated	hypermethylated	hypermethylated	hypermethylated	hypermethylated	hypermethylated	hypermethylated	hypermethylated
chrX	114581622	114581942	NA	NA	NA	64	68	22	5	12	35	VE	NA	NA	NA	NA	NA	NA	NA	NA	NA	NA	NA	NA	NA	NA	NA	NA	subject	escape	subject	escape	escape	escape	escape	escape	escape	escape	escape	escape	subject	escape	escape	escape	subject	escape	uncallable	escape	escape
chrX	114584406	114584980	HTR2C	HTR2C	E	27	92	14	26	29	21	maleHigh	NA	NA	NA	NA	NA	NA	NA	NA	NA	NA	NA	NA	NA	NA	NA	NA	hypermethylated	subject	hypermethylated	escape	escape	uncallable	uncallable	escape	uncallable	uncallable	subject	uncallable	subject	subject	escape	subject	subject	escape	subject	subject	subject
chrX	115189343	115192632	RBMXL3	RBMXL3	NA	0	1	0	160	51	0	maleHigh	NA	NA	NA	NA	NA	NA	NA	NA	NA	NA	NA	NA	NA	NA	NA	NA	hypermethylated	hypermethylated	hypermethylated	hypermethylated	hypermethylated	hypermethylated	hypermethylated	hypermethylated	hypermethylated	hypermethylated	hypermethylated	hypermethylated	hypermethylated	hypermethylated	hypermethylated	hypermethylated	hypermethylated	hypermethylated	hypermethylated	hypermethylated	hypermethylated
chrX	115233532	115233890	LRCH2	LRCH2	S	31	97	24	6	11	33	NA	NA	NA	NA	NA	NA	NA	NA	NA	NA	NA	NA	NA	NA	NA	NA	NA	subject	subject	subject	escape	uncallable	subject	uncallable	escape	escape	subject	subject	subject	subject	subject	escape	subject	subject	escape	subject	subject	subject
chrX	115311786	115312078	NA	NA	NA	1	112	0	48	51	0	maleHigh	NA	NA	NA	NA	NA	NA	NA	NA	NA	NA	NA	NA	NA	NA	NA	NA	hypermethylated	subject	subject	subject	subject	subject	subject	subject	subject	subject	subject	subject	subject	subject	escape	subject	subject	subject	subject	subject	subject
chrX	115561087	115562322	PLS3-AS1,PLS3	PLS3	discordant	94	51	13	2	9	41	NA	NA	NA	NA	NA	NA	NA	NA	NA	NA	NA	NA	NA	NA	NA	NA	NA	subject	escape	subject	escape	escape	escape	escape	escape	escape	escape	escape	escape	subject	escape	escape	escape	uncallable	escape	escape	escape	escape
chrX	115725408	115726473	NA	NA	NA	0	61	1	96	51	0	maleHigh	NA	NA	NA	NA	NA	NA	NA	NA	NA	NA	NA	NA	NA	NA	NA	NA	hypermethylated	subject	hypermethylated	hypermethylated	hypermethylated	subject	hypermethylated	hypermethylated	hypermethylated	hypermethylated	hypermethylated	hypermethylated	hypermethylated	hypermethylated	hypermethylated	hypermethylated	hypermethylated	hypermethylated	hypermethylated	hypermethylated	hypermethylated
chrX	115726811	115727116	NA	NA	NA	0	5	0	145	39	0	maleHigh	NA	NA	NA	NA	NA	NA	NA	NA	NA	NA	NA	NA	NA	NA	NA	NA	hypermethylated	hypermethylated	hypermethylated	hypermethylated	hypermethylated	hypermethylated	hypermethylated	hypermethylated	hypermethylated	hypermethylated	hypermethylated	hypermethylated	hypermethylated	hypermethylated	hypermethylated	hypermethylated	hypermethylated	hypermethylated	hypermethylated	hypermethylated	hypermethylated
chrX	115727619	115738798	NA	NA	NA	0	42	0	119	49	0	maleHigh	NA	NA	NA	NA	NA	NA	NA	NA	NA	NA	NA	NA	NA	NA	NA	NA	hypermethylated	subject	hypermethylated	hypermethylated	hypermethylated	subject	hypermethylated	subject	subject	hypermethylated	hypermethylated	hypermethylated	hypermethylated	hypermethylated	hypermethylated	hypermethylated	hypermethylated	hypermethylated	hypermethylated	hypermethylated	hypermethylated
chrX	115843397	115889109	NA	NA	NA	0	12	0	149	51	0	maleHigh	NA	NA	NA	NA	NA	NA	NA	NA	NA	NA	NA	NA	NA	NA	NA	NA	hypermethylated	hypermethylated	hypermethylated	hypermethylated	hypermethylated	hypermethylated	hypermethylated	hypermethylated	hypermethylated	hypermethylated	hypermethylated	hypermethylated	hypermethylated	hypermethylated	hypermethylated	hypermethylated	hypermethylated	hypermethylated	hypermethylated	hypermethylated	hypermethylated
chrX	115968702	115969064	DANT2	NA	NA	20	105	30	4	8	40	NA	NA	NA	NA	NA	NA	NA	NA	NA	NA	NA	NA	NA	NA	NA	NA	NA	subject	subject	subject	escape	uncallable	subject	uncallable	subject	subject	uncallable	subject	subject	subject	subject	escape	escape	subject	escape	subject	subject	subject
chrX	118116270	118117066	KLHL13	KLHL13	S	6	150	0	4	2	48	subject	NA	NA	NA	NA	NA	NA	NA	NA	NA	NA	NA	NA	NA	NA	NA	NA	subject	subject	subject	escape	subject	subject	subject	subject	subject	subject	subject	subject	subject	subject	escape	subject	subject	escape	subject	subject	subject
chrX	118345602	118346525	WDR44	WDR44	S	6	148	0	7	0	51	subject	NA	NA	NA	NA	NA	NA	NA	NA	NA	NA	NA	NA	NA	NA	NA	NA	subject	subject	subject	escape	subject	subject	subject	subject	subject	subject	subject	subject	subject	subject	escape	subject	subject	escape	subject	subject	subject
chrX	118495167	118495414	DOCK11	DOCK11	S	6	140	1	13	26	20	maleHigh	NA	NA	NA	NA	NA	NA	NA	NA	NA	NA	NA	NA	NA	NA	NA	NA	subject	subject	subject	escape	subject	subject	subject	subject	subject	subject	subject	subject	subject	subject	escape	subject	subject	escape	subject	subject	subject
chrX	118495823	118496506	DOCK11	DOCK11	S	6	126	1	27	7	44	subject	NA	NA	NA	NA	NA	NA	NA	NA	NA	NA	NA	NA	NA	NA	NA	NA	subject	subject	subject	escape	subject	subject	subject	subject	subject	subject	subject	subject	subject	subject	escape	subject	subject	escape	subject	subject	subject
chrX	118727251	118728214	IL13RA1	IL13RA1	S	6	128	0	26	12	36	subject	NA	NA	NA	NA	NA	NA	NA	NA	NA	NA	NA	NA	NA	NA	NA	NA	subject	subject	subject	escape	subject	subject	subject	subject	subject	subject	subject	subject	subject	subject	escape	subject	subject	escape	subject	subject	subject
chrX	118823652	118823974	ZCCHC12	ZCCHC12	S	5	148	2	4	0	51	subject	NA	NA	NA	NA	NA	NA	NA	NA	NA	NA	NA	NA	NA	NA	NA	NA	subject	subject	subject	escape	subject	subject	subject	subject	subject	subject	subject	subject	subject	subject	escape	subject	subject	escape	subject	subject	subject
chrX	118839353	118839743	LINC01285	NA	NA	5	147	1	6	7	42	subject	NA	NA	NA	NA	NA	NA	NA	NA	NA	NA	NA	NA	NA	NA	NA	NA	subject	subject	subject	escape	subject	subject	subject	subject	subject	subject	subject	subject	subject	subject	escape	subject	subject	escape	subject	subject	subject
chrX	118879014	118879316	NA	NA	NA	0	2	0	159	51	0	maleHigh	NA	NA	NA	NA	NA	NA	NA	NA	NA	NA	NA	NA	NA	NA	NA	NA	hypermethylated	hypermethylated	hypermethylated	hypermethylated	hypermethylated	hypermethylated	hypermethylated	hypermethylated	hypermethylated	hypermethylated	hypermethylated	hypermethylated	hypermethylated	hypermethylated	hypermethylated	hypermethylated	hypermethylated	hypermethylated	hypermethylated	hypermethylated	hypermethylated
chrX	118973506	118973986	LONRF3	LONRF3	S	4	141	0	12	15	27	subject	NA	NA	NA	NA	NA	NA	NA	NA	NA	NA	NA	NA	NA	NA	NA	NA	subject	subject	subject	escape	subject	subject	subject	subject	subject	subject	subject	subject	subject	subject	escape	subject	subject	escape	subject	subject	subject
chrX	118974539	118976596	LONRF3	LONRF3	S	6	148	0	7	2	47	subject	NA	NA	NA	NA	NA	NA	NA	NA	NA	NA	NA	NA	NA	NA	NA	NA	subject	subject	subject	escape	subject	subject	subject	subject	subject	subject	subject	subject	subject	subject	escape	subject	subject	escape	subject	subject	subject
chrX	119073544	119073816	NA	NA	NA	0	2	0	158	51	0	maleHigh	NA	NA	NA	NA	NA	NA	NA	NA	NA	NA	NA	NA	NA	NA	NA	NA	hypermethylated	hypermethylated	hypermethylated	hypermethylated	hypermethylated	hypermethylated	hypermethylated	hypermethylated	hypermethylated	hypermethylated	hypermethylated	hypermethylated	hypermethylated	hypermethylated	hypermethylated	hypermethylated	hypermethylated	hypermethylated	hypermethylated	hypermethylated	hypermethylated
chrX	119150556	119151102	KIAA1210	KIAA1210	NA	0	30	1	128	50	1	maleHigh	NA	NA	NA	NA	NA	NA	NA	NA	NA	NA	NA	NA	NA	NA	NA	NA	subject	hypermethylated	hypermethylated	hypermethylated	hypermethylated	hypermethylated	hypermethylated	hypermethylated	hypermethylated	hypermethylated	hypermethylated	hypermethylated	hypermethylated	hypermethylated	subject	subject	hypermethylated	hypermethylated	hypermethylated	hypermethylated	hypermethylated
chrX	119235899	119237010	PGRMC1	PGRMC1	S	5	143	2	11	1	49	subject	NA	NA	NA	NA	NA	NA	NA	NA	NA	NA	NA	NA	NA	NA	NA	NA	subject	subject	subject	escape	subject	subject	subject	subject	subject	subject	subject	subject	subject	subject	escape	subject	subject	escape	subject	subject	subject
chrX	119272978	119273683	NA	NA	NA	0	80	1	78	50	0	maleHigh	NA	NA	NA	NA	NA	NA	NA	NA	NA	NA	NA	NA	NA	NA	NA	NA	subject	subject	hypermethylated	subject	subject	subject	subject	subject	subject	subject	subject	subject	hypermethylated	subject	uncallable	subject	subject	subject	subject	subject	subject
chrX	119399200	119399824	SLC25A43	SLC25A43	S	6	138	1	14	5	44	subject	NA	NA	NA	NA	NA	NA	NA	NA	NA	NA	NA	NA	NA	NA	NA	NA	subject	subject	subject	escape	subject	subject	subject	subject	subject	subject	subject	subject	subject	subject	escape	subject	subject	escape	subject	subject	subject
chrX	119468195	119469355	SLC25A5-AS1,SLC25A5	SLC25A5-AS1,SLC25A5	S	5	131	3	21	2	48	subject	NA	NA	NA	NA	NA	NA	NA	NA	NA	NA	NA	NA	NA	NA	NA	NA	subject	subject	subject	escape	subject	subject	subject	subject	subject	subject	subject	subject	subject	subject	escape	subject	subject	escape	subject	subject	subject
chrX	119482463	119482923	NA	NA	NA	6	149	1	4	5	45	subject	NA	NA	NA	NA	NA	NA	NA	NA	NA	NA	NA	NA	NA	NA	NA	NA	subject	subject	subject	escape	subject	subject	subject	subject	subject	subject	subject	subject	subject	subject	escape	subject	subject	escape	subject	subject	subject
chrX	119574330	119575073	UBE2A	UBE2A	S	6	150	0	5	0	51	subject	NA	NA	NA	NA	NA	NA	NA	NA	NA	NA	NA	NA	NA	NA	NA	NA	subject	subject	subject	escape	subject	subject	subject	subject	subject	subject	subject	subject	subject	subject	escape	subject	subject	escape	subject	subject	subject
chrX	119605607	119606552	NKRF	NKRF	S	6	146	1	8	0	51	subject	NA	NA	NA	NA	NA	NA	NA	NA	NA	NA	NA	NA	NA	NA	NA	NA	subject	subject	subject	escape	subject	subject	subject	subject	subject	subject	subject	subject	subject	subject	escape	subject	subject	escape	subject	subject	subject
chrX	119692428	119693768	2020-09-06	2020-09-06	S	40	111	5	3	1	46	subject	NA	NA	NA	NA	NA	NA	NA	NA	NA	NA	NA	NA	NA	NA	NA	NA	escape	subject	escape	escape	subject	subject	subject	subject	subject	subject	subject	subject	uncallable	escape	escape	uncallable	subject	escape	subject	subject	subject
chrX	119694075	119694294	2020-09-06	2020-09-06	S	6	82	0	71	39	11	maleHigh	NA	NA	NA	NA	NA	NA	NA	NA	NA	NA	NA	NA	NA	NA	NA	NA	subject	subject	hypermethylated	escape	subject	subject	subject	subject	subject	subject	hypermethylated	subject	hypermethylated	hypermethylated	subject	hypermethylated	subject	NA	subject	subject	subject
chrX	119757960	119759564	SOWAHD	SOWAHD	S	3	138	3	17	25	15	maleHigh	NA	NA	NA	NA	NA	NA	NA	NA	NA	NA	NA	NA	NA	NA	NA	NA	subject	subject	subject	uncallable	subject	subject	subject	subject	subject	subject	subject	subject	subject	subject	uncallable	subject	subject	escape	subject	subject	subject
chrX	119791194	119792166	RPL39	RPL39	S	5	151	2	3	0	51	subject	NA	NA	NA	NA	NA	NA	NA	NA	NA	NA	NA	NA	NA	NA	NA	NA	subject	subject	subject	escape	subject	subject	subject	subject	subject	subject	subject	subject	subject	subject	escape	subject	subject	escape	subject	subject	subject
chrX	119852721	119853289	UPF3B	UPF3B	S	7	150	1	3	0	51	subject	NA	NA	NA	NA	NA	NA	NA	NA	NA	NA	NA	NA	NA	NA	NA	NA	subject	subject	subject	escape	subject	subject	subject	subject	subject	subject	subject	subject	subject	subject	escape	subject	subject	escape	subject	subject	subject
chrX	119871288	119872254	RNF113A,NDUFA1	RNF113A,NDUFA1	S	5	149	1	6	0	51	subject	NA	NA	NA	NA	NA	NA	NA	NA	NA	NA	NA	NA	NA	NA	NA	NA	subject	subject	subject	escape	subject	subject	subject	subject	subject	subject	subject	subject	subject	subject	escape	subject	subject	escape	subject	subject	subject
chrX	119943126	119943701	NKAP	NKAP	S	5	144	2	10	0	51	subject	NA	NA	NA	NA	NA	NA	NA	NA	NA	NA	NA	NA	NA	NA	NA	NA	subject	subject	subject	escape	subject	subject	subject	subject	subject	subject	subject	subject	subject	subject	escape	subject	subject	escape	subject	subject	subject
chrX	119990533	119991708	NA	NA	NA	6	151	0	4	5	43	subject	NA	NA	NA	NA	NA	NA	NA	NA	NA	NA	NA	NA	NA	NA	NA	NA	subject	subject	subject	escape	subject	subject	subject	subject	subject	subject	subject	subject	subject	subject	escape	subject	subject	escape	subject	subject	subject
chrX	119999890	120000412	NA	NA	NA	5	137	0	19	10	35	subject	NA	NA	NA	NA	NA	NA	NA	NA	NA	NA	NA	NA	NA	NA	NA	NA	hypermethylated	subject	subject	escape	subject	subject	subject	subject	subject	subject	subject	subject	subject	subject	escape	subject	subject	escape	subject	subject	subject
chrX	120015228	120015777	RHOXF1P1	NA	NA	5	146	0	9	8	43	subject	NA	NA	NA	NA	NA	NA	NA	NA	NA	NA	NA	NA	NA	NA	NA	NA	subject	subject	subject	escape	subject	subject	subject	subject	subject	subject	subject	subject	subject	subject	escape	subject	subject	escape	subject	subject	subject
chrX	120076817	120077183	RHOXF2,RHOXF2B	RHOXF2,RHOXF2B	S	0	1	0	97	39	0	maleHigh	NA	NA	NA	NA	NA	NA	NA	NA	NA	NA	NA	NA	NA	NA	NA	NA	hypermethylated	hypermethylated	hypermethylated	hypermethylated	hypermethylated	hypermethylated	NA	hypermethylated	NA	NA	NA	NA	hypermethylated	NA	NA	NA	NA	NA	NA	NA	NA
chrX	120115529	120115899	RHOXF1	RHOXF1	NA	0	0	0	161	51	0	maleHigh	NA	NA	NA	NA	NA	NA	NA	NA	NA	NA	NA	NA	NA	NA	NA	NA	hypermethylated	hypermethylated	hypermethylated	hypermethylated	hypermethylated	hypermethylated	hypermethylated	hypermethylated	hypermethylated	hypermethylated	hypermethylated	hypermethylated	hypermethylated	hypermethylated	hypermethylated	hypermethylated	hypermethylated	hypermethylated	hypermethylated	hypermethylated	hypermethylated
chrX	120159119	120159485	RHOXF2B,RHOXF2	RHOXF2B,RHOXF2	S	0	0	0	119	51	0	maleHigh	NA	NA	NA	NA	NA	NA	NA	NA	NA	NA	NA	NA	NA	NA	NA	NA	hypermethylated	hypermethylated	hypermethylated	hypermethylated	hypermethylated	hypermethylated	hypermethylated	hypermethylated	NA	NA	NA	hypermethylated	hypermethylated	NA	NA	NA	NA	NA	NA	NA	NA
chrX	120244791	120245184	NKAPP1	NKAPP1	discordant	6	146	2	6	1	50	subject	NA	NA	NA	NA	NA	NA	NA	NA	NA	NA	NA	NA	NA	NA	NA	NA	subject	subject	subject	escape	subject	subject	subject	subject	subject	subject	subject	subject	subject	subject	escape	subject	subject	escape	subject	subject	subject
chrX	120250514	120251203	ZBTB33	ZBTB33	S	5	143	1	12	0	51	subject	NA	NA	NA	NA	NA	NA	NA	NA	NA	NA	NA	NA	NA	NA	NA	NA	subject	subject	subject	escape	subject	subject	subject	subject	subject	subject	subject	subject	subject	subject	escape	subject	subject	escape	subject	subject	subject
chrX	120251609	120251980	ZBTB33	ZBTB33	S	6	146	0	9	0	51	subject	NA	NA	NA	NA	NA	NA	NA	NA	NA	NA	NA	NA	NA	NA	NA	NA	subject	subject	subject	escape	subject	subject	subject	subject	subject	subject	subject	subject	subject	subject	escape	subject	subject	escape	subject	subject	subject
chrX	120311011	120311417	TMEM255A	NA	NA	5	138	3	12	6	42	subject	NA	NA	NA	NA	NA	NA	NA	NA	NA	NA	NA	NA	NA	NA	NA	NA	hypermethylated	subject	subject	escape	subject	subject	subject	subject	subject	subject	subject	subject	subject	subject	escape	subject	subject	escape	subject	subject	subject
chrX	120561088	120561373	CUL4B	CUL4B	discordant	7	144	0	8	0	51	subject	NA	NA	NA	NA	NA	NA	NA	NA	NA	NA	NA	NA	NA	NA	NA	NA	subject	subject	subject	escape	subject	subject	subject	subject	subject	subject	subject	subject	subject	subject	escape	subject	subject	escape	subject	subject	subject
chrX	120629882	120630375	C1GALT1C1	C1GALT1C1	S	6	143	1	10	0	51	subject	NA	NA	NA	NA	NA	NA	NA	NA	NA	NA	NA	NA	NA	NA	NA	NA	subject	subject	subject	escape	subject	subject	subject	subject	subject	subject	subject	subject	subject	subject	escape	subject	subject	escape	subject	subject	subject
chrX	120732965	120733281	NA	NA	NA	0	2	0	159	51	0	maleHigh	NA	NA	NA	NA	NA	NA	NA	NA	NA	NA	NA	NA	NA	NA	NA	NA	hypermethylated	hypermethylated	hypermethylated	hypermethylated	hypermethylated	hypermethylated	hypermethylated	hypermethylated	hypermethylated	hypermethylated	hypermethylated	hypermethylated	hypermethylated	hypermethylated	hypermethylated	hypermethylated	hypermethylated	hypermethylated	hypermethylated	hypermethylated	hypermethylated
chrX	120874777	120875776	CT47B1	CT47B1	NA	0	2	0	159	51	0	maleHigh	NA	NA	NA	NA	NA	NA	NA	NA	NA	NA	NA	NA	NA	NA	NA	NA	hypermethylated	hypermethylated	hypermethylated	hypermethylated	hypermethylated	hypermethylated	hypermethylated	hypermethylated	hypermethylated	hypermethylated	hypermethylated	hypermethylated	hypermethylated	hypermethylated	hypermethylated	hypermethylated	hypermethylated	hypermethylated	hypermethylated	hypermethylated	hypermethylated
chrX	120931179	120932148	CT47A1,CT47A2,CT47A10,CT47A9,CT47A8,CT47A5,CT47A4,CT47A3,CT47A11,CT47A12	CT47A1,CT47A11	NA	0	0	0	0	0	0	NA	NA	NA	NA	NA	NA	NA	NA	NA	NA	NA	NA	NA	NA	NA	NA	NA	NA	NA	NA	NA	NA	NA	NA	NA	NA	NA	NA	NA	NA	NA	NA	NA	NA	NA	NA	NA	NA
chrX	120936040	120937009	CT47A1,CT47A10,CT47A9,CT47A8,CT47A5,CT47A4,CT47A3,CT47A11,CT47A12,CT47A2,CT47A6	CT47A1,CT47A11,CT47A6	NA	0	0	0	0	0	0	NA	NA	NA	NA	NA	NA	NA	NA	NA	NA	NA	NA	NA	NA	NA	NA	NA	NA	NA	NA	NA	NA	NA	NA	NA	NA	NA	NA	NA	NA	NA	NA	NA	NA	NA	NA	NA	NA
chrX	120940901	120941870	CT47A1,CT47A2,CT47A10,CT47A9,CT47A8,CT47A5,CT47A4,CT47A3,CT47A11,CT47A12,CT47A6	CT47A1,CT47A11,CT47A6	NA	0	0	0	0	0	0	NA	NA	NA	NA	NA	NA	NA	NA	NA	NA	NA	NA	NA	NA	NA	NA	NA	NA	NA	NA	NA	NA	NA	NA	NA	NA	NA	NA	NA	NA	NA	NA	NA	NA	NA	NA	NA	NA
chrX	120945761	120946730	CT47A1,CT47A2,CT47A10,CT47A9,CT47A8,CT47A5,CT47A4,CT47A3,CT47A11,CT47A12,CT47A6	CT47A1,CT47A11,CT47A6	NA	0	0	0	0	0	0	NA	NA	NA	NA	NA	NA	NA	NA	NA	NA	NA	NA	NA	NA	NA	NA	NA	NA	NA	NA	NA	NA	NA	NA	NA	NA	NA	NA	NA	NA	NA	NA	NA	NA	NA	NA	NA	NA
chrX	120950622	120951591	CT47A1,CT47A10,CT47A9,CT47A8,CT47A5,CT47A4,CT47A3,CT47A12,CT47A11,CT47A2,CT47A6	CT47A1,CT47A11,CT47A6	NA	0	0	0	0	0	0	NA	NA	NA	NA	NA	NA	NA	NA	NA	NA	NA	NA	NA	NA	NA	NA	NA	NA	NA	NA	NA	NA	NA	NA	NA	NA	NA	NA	NA	NA	NA	NA	NA	NA	NA	NA	NA	NA
chrX	120955482	120956451	CT47A7	CT47A7	NA	0	0	0	6	0	0	hypermethylated	NA	NA	NA	NA	NA	NA	NA	NA	NA	NA	NA	NA	NA	NA	NA	NA	NA	NA	NA	NA	NA	NA	NA	NA	NA	NA	NA	NA	NA	NA	NA	NA	NA	NA	NA	NA	NA
chrX	120960365	120961334	CT47A6	CT47A6	NA	0	0	0	83	18	0	maleHigh	NA	NA	NA	NA	NA	NA	NA	NA	NA	NA	NA	NA	NA	NA	NA	NA	hypermethylated	hypermethylated	hypermethylated	hypermethylated	hypermethylated	hypermethylated	NA	NA	NA	hypermethylated	NA	hypermethylated	NA	NA	hypermethylated	NA	NA	hypermethylated	NA	NA	NA
chrX	120965226	120966195	CT47A1,CT47A12,CT47A10,CT47A9,CT47A8,CT47A5,CT47A4,CT47A3,CT47A11,CT47A2,CT47A6	CT47A1,CT47A11,CT47A6	NA	0	0	0	0	0	0	NA	NA	NA	NA	NA	NA	NA	NA	NA	NA	NA	NA	NA	NA	NA	NA	NA	NA	NA	NA	NA	NA	NA	NA	NA	NA	NA	NA	NA	NA	NA	NA	NA	NA	NA	NA	NA	NA
chrX	120970086	120971055	CT47A1,CT47A12,CT47A10,CT47A9,CT47A8,CT47A5,CT47A4,CT47A3,CT47A11,CT47A2,CT47A6	CT47A1,CT47A11,CT47A6	NA	0	0	0	0	0	0	NA	NA	NA	NA	NA	NA	NA	NA	NA	NA	NA	NA	NA	NA	NA	NA	NA	NA	NA	NA	NA	NA	NA	NA	NA	NA	NA	NA	NA	NA	NA	NA	NA	NA	NA	NA	NA	NA
chrX	120974946	120975915	CT47A1,CT47A12,CT47A10,CT47A9,CT47A8,CT47A5,CT47A4,CT47A3,CT47A11,CT47A2,CT47A6	CT47A1,CT47A11,CT47A6	NA	0	0	0	0	0	0	NA	NA	NA	NA	NA	NA	NA	NA	NA	NA	NA	NA	NA	NA	NA	NA	NA	NA	NA	NA	NA	NA	NA	NA	NA	NA	NA	NA	NA	NA	NA	NA	NA	NA	NA	NA	NA	NA
chrX	120979806	120980775	CT47A1,CT47A12,CT47A10,CT47A9,CT47A8,CT47A5,CT47A4,CT47A3,CT47A11,CT47A2,CT47A6	CT47A1,CT47A11,CT47A6	NA	0	0	0	0	0	0	NA	NA	NA	NA	NA	NA	NA	NA	NA	NA	NA	NA	NA	NA	NA	NA	NA	NA	NA	NA	NA	NA	NA	NA	NA	NA	NA	NA	NA	NA	NA	NA	NA	NA	NA	NA	NA	NA
chrX	120984666	120985635	CT47A1,CT47A12,CT47A10,CT47A9,CT47A8,CT47A5,CT47A4,CT47A3,CT47A11,CT47A2,CT47A6	CT47A1,CT47A11,CT47A6	NA	0	0	0	0	0	0	NA	NA	NA	NA	NA	NA	NA	NA	NA	NA	NA	NA	NA	NA	NA	NA	NA	NA	NA	NA	NA	NA	NA	NA	NA	NA	NA	NA	NA	NA	NA	NA	NA	NA	NA	NA	NA	NA
chrX	121047447	121048116	GLUD2	GLUD2	S	2	98	2	59	45	5	maleHigh	NA	NA	NA	NA	NA	NA	NA	NA	NA	NA	NA	NA	NA	NA	NA	NA	hypermethylated	subject	hypermethylated	uncallable	subject	subject	subject	subject	subject	subject	subject	subject	subject	subject	uncallable	subject	subject	escape	subject	subject	subject
chrX	123184900	123185297	GRIA3	GRIA3	discordant	4	132	3	20	7	39	subject	NA	NA	NA	NA	NA	NA	NA	NA	NA	NA	NA	NA	NA	NA	NA	NA	subject	subject	subject	escape	subject	subject	subject	subject	subject	subject	subject	subject	subject	subject	NA	subject	subject	escape	subject	subject	subject
chrX	123732349	123733247	THOC2	THOC2	S	5	151	1	4	0	51	subject	NA	NA	NA	NA	NA	NA	NA	NA	NA	NA	NA	NA	NA	NA	NA	NA	subject	subject	subject	escape	subject	subject	subject	subject	subject	subject	subject	subject	subject	subject	escape	subject	subject	escape	subject	subject	subject
chrX	123859828	123860485	XIAP	XIAP	S	6	150	0	5	0	51	subject	NA	NA	NA	NA	NA	NA	NA	NA	NA	NA	NA	NA	NA	NA	NA	NA	subject	subject	subject	escape	subject	subject	subject	subject	subject	subject	subject	subject	subject	subject	escape	subject	subject	escape	subject	subject	subject
chrX	123960073	123960732	NR_130770,STAG2	STAG2	S	7	147	0	7	1	50	subject	NA	NA	NA	NA	NA	NA	NA	NA	NA	NA	NA	NA	NA	NA	NA	NA	subject	subject	subject	escape	subject	subject	subject	subject	subject	subject	subject	subject	subject	subject	escape	subject	subject	escape	subject	subject	subject
chrX	124332835	124333347	NA	NA	NA	0	1	0	160	51	0	maleHigh	NA	NA	NA	NA	NA	NA	NA	NA	NA	NA	NA	NA	NA	NA	NA	NA	hypermethylated	hypermethylated	hypermethylated	hypermethylated	hypermethylated	hypermethylated	hypermethylated	hypermethylated	hypermethylated	hypermethylated	hypermethylated	hypermethylated	hypermethylated	hypermethylated	hypermethylated	hypermethylated	hypermethylated	hypermethylated	hypermethylated	hypermethylated	hypermethylated
chrX	125202921	125203142	NA	NA	NA	7	145	1	5	6	38	subject	NA	NA	NA	NA	NA	NA	NA	NA	NA	NA	NA	NA	NA	NA	NA	NA	subject	subject	subject	escape	subject	subject	subject	subject	subject	subject	subject	subject	subject	subject	escape	subject	subject	escape	subject	subject	subject
chrX	125203416	125204355	NA	NA	NA	5	142	1	13	9	36	subject	NA	NA	NA	NA	NA	NA	NA	NA	NA	NA	NA	NA	NA	NA	NA	NA	subject	subject	subject	escape	subject	subject	subject	subject	subject	subject	subject	subject	subject	subject	escape	subject	subject	escape	subject	subject	subject
chrX	125205055	125206091	NA	NA	NA	5	146	2	8	13	36	subject	NA	NA	NA	NA	NA	NA	NA	NA	NA	NA	NA	NA	NA	NA	NA	NA	subject	subject	subject	escape	subject	subject	subject	subject	subject	subject	subject	subject	subject	subject	escape	subject	subject	escape	subject	subject	subject
chrX	125320053	125320301	TEX13C	NA	NA	0	1	1	158	51	0	maleHigh	NA	NA	NA	NA	NA	NA	NA	NA	NA	NA	NA	NA	NA	NA	NA	NA	hypermethylated	hypermethylated	hypermethylated	hypermethylated	hypermethylated	hypermethylated	hypermethylated	hypermethylated	hypermethylated	hypermethylated	hypermethylated	hypermethylated	hypermethylated	hypermethylated	hypermethylated	hypermethylated	hypermethylated	hypermethylated	hypermethylated	hypermethylated	hypermethylated
chrX	126165262	126166453	DCAF12L2	DCAF12L2	S	0	69	0	91	51	0	maleHigh	NA	NA	NA	NA	NA	NA	NA	NA	NA	NA	NA	NA	NA	NA	NA	NA	hypermethylated	subject	hypermethylated	subject	subject	subject	subject	subject	subject	subject	subject	subject	hypermethylated	subject	subject	subject	subject	subject	subject	subject	subject
chrX	126551728	126552958	DCAF12L1	DCAF12L1	NA	0	55	0	106	51	0	maleHigh	NA	NA	NA	NA	NA	NA	NA	NA	NA	NA	NA	NA	NA	NA	NA	NA	hypermethylated	subject	hypermethylated	subject	subject	subject	subject	subject	subject	subject	hypermethylated	subject	hypermethylated	subject	subject	subject	hypermethylated	subject	subject	subject	subject
chrX	126580907	126581338	NA	NA	NA	0	71	0	90	51	0	maleHigh	NA	NA	NA	NA	NA	NA	NA	NA	NA	NA	NA	NA	NA	NA	NA	NA	hypermethylated	subject	hypermethylated	subject	subject	subject	subject	subject	subject	subject	hypermethylated	subject	hypermethylated	subject	subject	subject	hypermethylated	subject	subject	subject	subject
chrX	129522874	129523429	SMARCA1	SMARCA1	S	5	140	0	15	2	48	subject	NA	NA	NA	NA	NA	NA	NA	NA	NA	NA	NA	NA	NA	NA	NA	NA	subject	subject	subject	escape	subject	subject	subject	subject	subject	subject	subject	subject	subject	subject	escape	subject	subject	escape	subject	subject	subject
chrX	129540156	129540585	OCRL	OCRL	S	8	137	5	8	0	51	subject	NA	NA	NA	NA	NA	NA	NA	NA	NA	NA	NA	NA	NA	NA	NA	NA	subject	subject	subject	escape	subject	subject	subject	subject	subject	subject	subject	subject	subject	subject	escape	subject	subject	escape	subject	subject	subject
chrX	129654026	129655218	APLN	APLN	S	7	135	0	18	10	39	subject	NA	NA	NA	NA	NA	NA	NA	NA	NA	NA	NA	NA	NA	NA	NA	NA	subject	subject	subject	escape	subject	subject	subject	subject	subject	subject	subject	subject	subject	subject	escape	subject	subject	escape	subject	subject	subject
chrX	129678255	129678542	NA	NA	NA	8	138	1	11	4	46	subject	NA	NA	NA	NA	NA	NA	NA	NA	NA	NA	NA	NA	NA	NA	NA	NA	subject	subject	subject	escape	subject	subject	subject	subject	subject	subject	subject	subject	subject	subject	escape	subject	subject	escape	subject	subject	subject
chrX	129843564	129844022	ZDHHC9	ZDHHC9	S	5	141	1	12	0	51	subject	NA	NA	NA	NA	NA	NA	NA	NA	NA	NA	NA	NA	NA	NA	NA	NA	subject	subject	subject	escape	subject	subject	subject	subject	subject	subject	subject	subject	subject	subject	escape	subject	subject	escape	subject	subject	subject
chrX	129905774	129906176	UTP14A	UTP14A	discordant	7	148	0	6	0	51	subject	NA	NA	NA	NA	NA	NA	NA	NA	NA	NA	NA	NA	NA	NA	NA	NA	subject	subject	subject	escape	subject	subject	subject	subject	subject	subject	subject	subject	subject	subject	escape	subject	subject	escape	subject	subject	subject
chrX	129931643	129933251	NA	NA	NA	5	126	0	30	16	33	subject	NA	NA	NA	NA	NA	NA	NA	NA	NA	NA	NA	NA	NA	NA	NA	NA	subject	subject	subject	escape	subject	subject	subject	subject	subject	subject	subject	subject	subject	subject	escape	subject	subject	escape	subject	subject	subject
chrX	129953098	129953512	NA	NA	NA	6	140	0	14	26	24	maleHigh	NA	NA	NA	NA	NA	NA	NA	NA	NA	NA	NA	NA	NA	NA	NA	NA	subject	subject	subject	escape	subject	subject	subject	subject	subject	subject	subject	subject	subject	subject	escape	subject	subject	escape	subject	subject	subject
chrX	129957090	129957652	NA	NA	NA	6	141	1	10	4	47	subject	NA	NA	NA	NA	NA	NA	NA	NA	NA	NA	NA	NA	NA	NA	NA	NA	subject	subject	subject	escape	subject	subject	subject	subject	subject	subject	subject	subject	subject	subject	escape	subject	subject	escape	subject	subject	subject
chrX	129979766	129984714	NA	NA	NA	6	148	0	7	3	45	subject	NA	NA	NA	NA	NA	NA	NA	NA	NA	NA	NA	NA	NA	NA	NA	NA	subject	subject	subject	escape	subject	subject	subject	subject	subject	subject	subject	subject	subject	subject	escape	subject	subject	escape	subject	subject	subject
chrX	130060032	130060728	NA	NA	NA	5	137	0	18	4	43	subject	NA	NA	NA	NA	NA	NA	NA	NA	NA	NA	NA	NA	NA	NA	NA	NA	subject	subject	subject	escape	subject	subject	subject	subject	subject	subject	subject	subject	subject	subject	escape	subject	subject	escape	subject	subject	subject
chrX	130109699	130111600	ELF4	ELF4	S	6	127	1	27	18	27	subject	NA	NA	NA	NA	NA	NA	NA	NA	NA	NA	NA	NA	NA	NA	NA	NA	subject	subject	subject	escape	subject	subject	subject	subject	subject	subject	subject	subject	subject	subject	escape	subject	subject	escape	subject	subject	subject
chrX	130120580	130121122	NA	NA	NA	6	146	1	5	3	45	subject	NA	NA	NA	NA	NA	NA	NA	NA	NA	NA	NA	NA	NA	NA	NA	NA	subject	subject	subject	escape	subject	subject	subject	subject	subject	subject	subject	subject	subject	subject	escape	subject	subject	escape	subject	subject	subject
chrX	130165458	130166131	AIFM1	AIFM1	S	5	146	2	8	0	51	subject	NA	NA	NA	NA	NA	NA	NA	NA	NA	NA	NA	NA	NA	NA	NA	NA	subject	subject	subject	escape	subject	subject	subject	subject	subject	subject	subject	subject	subject	subject	escape	subject	subject	escape	subject	subject	subject
chrX	130170972	130172453	RAB33A	RAB33A	S	5	141	0	15	2	46	subject	NA	NA	NA	NA	NA	NA	NA	NA	NA	NA	NA	NA	NA	NA	NA	NA	subject	subject	subject	escape	subject	subject	subject	subject	subject	subject	subject	subject	subject	subject	escape	subject	subject	escape	subject	subject	subject
chrX	130268484	130269114	ZNF280C	ZNF280C	S	6	148	1	6	0	50	subject	NA	NA	NA	NA	NA	NA	NA	NA	NA	NA	NA	NA	NA	NA	NA	NA	subject	subject	subject	escape	subject	subject	subject	subject	subject	subject	subject	subject	subject	subject	escape	subject	subject	escape	subject	subject	subject
chrX	130339489	130339971	SLC25A14	SLC25A14	S	5	149	1	5	0	51	subject	NA	NA	NA	NA	NA	NA	NA	NA	NA	NA	NA	NA	NA	NA	NA	NA	subject	subject	subject	escape	subject	subject	subject	subject	subject	subject	subject	subject	subject	subject	escape	subject	subject	escape	subject	subject	subject
chrX	130401863	130402199	RBMX2	RBMX2	S	6	147	1	6	0	51	subject	NA	NA	NA	NA	NA	NA	NA	NA	NA	NA	NA	NA	NA	NA	NA	NA	subject	subject	subject	escape	subject	subject	subject	subject	subject	subject	subject	subject	subject	subject	escape	subject	subject	escape	subject	subject	subject
chrX	130902773	130903184	ENOX2	ENOX2	S	8	145	1	7	0	51	subject	NA	NA	NA	NA	NA	NA	NA	NA	NA	NA	NA	NA	NA	NA	NA	NA	subject	subject	subject	escape	subject	subject	subject	subject	subject	subject	subject	subject	subject	subject	escape	subject	subject	escape	subject	subject	subject
chrX	131058157	131058761	LINC01201,ARHGAP36	ARHGAP36	NA	4	132	0	22	21	25	subject	NA	NA	NA	NA	NA	NA	NA	NA	NA	NA	NA	NA	NA	NA	NA	NA	subject	subject	subject	escape	subject	subject	subject	subject	subject	subject	subject	subject	subject	subject	escape	subject	subject	escape	subject	subject	subject
chrX	131072939	131073481	NA	NA	NA	5	140	2	14	26	16	maleHigh	NA	NA	NA	NA	NA	NA	NA	NA	NA	NA	NA	NA	NA	NA	NA	NA	subject	subject	subject	escape	subject	subject	subject	subject	subject	subject	subject	subject	subject	subject	escape	subject	subject	escape	subject	subject	subject
chrX	131082356	131082928	ARHGAP36	ARHGAP36	NA	4	120	2	34	30	16	maleHigh	NA	NA	NA	NA	NA	NA	NA	NA	NA	NA	NA	NA	NA	NA	NA	NA	hypermethylated	subject	hypermethylated	escape	subject	subject	subject	subject	subject	subject	subject	subject	subject	subject	escape	subject	subject	escape	subject	subject	subject
chrX	131795905	131796155	NA	NA	NA	0	115	0	46	51	0	maleHigh	NA	NA	NA	NA	NA	NA	NA	NA	NA	NA	NA	NA	NA	NA	NA	NA	subject	subject	subject	hypermethylated	subject	subject	subject	subject	subject	subject	subject	subject	hypermethylated	subject	hypermethylated	subject	subject	hypermethylated	subject	subject	subject
chrX	132022790	132023747	STK26	NA	NA	6	149	2	3	2	46	subject	NA	NA	NA	NA	NA	NA	NA	NA	NA	NA	NA	NA	NA	NA	NA	NA	subject	subject	subject	escape	subject	subject	subject	subject	subject	subject	subject	subject	subject	subject	escape	subject	subject	escape	subject	subject	subject
chrX	132217503	132218507	RAP2C,RAP2C-AS1	RAP2C	S	5	145	1	9	0	51	subject	NA	NA	NA	NA	NA	NA	NA	NA	NA	NA	NA	NA	NA	NA	NA	NA	subject	subject	subject	escape	subject	subject	subject	subject	subject	subject	subject	subject	subject	subject	escape	subject	subject	escape	subject	subject	subject
chrX	132489116	132490087	MBNL3	MBNL3	S	7	128	0	26	12	39	subject	NA	NA	NA	NA	NA	NA	NA	NA	NA	NA	NA	NA	NA	NA	NA	NA	subject	subject	subject	escape	subject	subject	subject	subject	subject	subject	subject	subject	subject	subject	escape	subject	subject	escape	subject	subject	subject
chrX	132956335	132958589	NA	NA	NA	4	140	0	17	14	33	subject	NA	NA	NA	NA	NA	NA	NA	NA	NA	NA	NA	NA	NA	NA	NA	NA	subject	subject	subject	escape	subject	subject	subject	subject	subject	subject	subject	subject	subject	subject	escape	subject	subject	escape	subject	subject	subject
chrX	133413539	133416256	GPC4	GPC4	S	5	152	0	4	8	36	subject	NA	NA	NA	NA	NA	NA	NA	NA	NA	NA	NA	NA	NA	NA	NA	NA	subject	subject	subject	escape	subject	subject	subject	subject	subject	subject	subject	subject	subject	subject	escape	subject	subject	escape	subject	subject	subject
chrX	133984054	133984467	GPC3	GPC3	S	3	96	1	61	47	0	maleHigh	NA	NA	NA	NA	NA	NA	NA	NA	NA	NA	NA	NA	NA	NA	NA	NA	hypermethylated	subject	hypermethylated	subject	subject	subject	subject	subject	subject	subject	subject	subject	hypermethylated	subject	escape	subject	subject	escape	subject	subject	subject
chrX	133984933	133985498	GPC3	GPC3	S	4	122	0	32	26	12	maleHigh	NA	NA	NA	NA	NA	NA	NA	NA	NA	NA	NA	NA	NA	NA	NA	NA	hypermethylated	subject	subject	escape	subject	subject	subject	subject	subject	subject	subject	subject	subject	subject	escape	subject	subject	escape	subject	subject	subject
chrX	134171648	134172906	MIR19B2,MIR20B,MIR18B,MIR106A	MIR19B2,MIR20B,MIR18B,MIR106A	NA	4	147	1	9	6	38	subject	NA	NA	NA	NA	NA	NA	NA	NA	NA	NA	NA	NA	NA	NA	NA	NA	hypermethylated	subject	subject	escape	subject	subject	subject	subject	subject	subject	subject	subject	subject	subject	escape	subject	subject	escape	subject	subject	subject
chrX	134237039	134237448	CCDC160	CCDC160	S	6	137	1	15	5	44	subject	NA	NA	NA	NA	NA	NA	NA	NA	NA	NA	NA	NA	NA	NA	NA	NA	subject	subject	subject	escape	subject	subject	subject	subject	subject	subject	subject	subject	subject	subject	escape	subject	subject	escape	subject	subject	subject
chrX	134373104	134373636	PHF6	PHF6	S	5	147	1	7	0	50	subject	NA	NA	NA	NA	NA	NA	NA	NA	NA	NA	NA	NA	NA	NA	NA	NA	subject	subject	subject	escape	subject	subject	subject	subject	subject	subject	subject	subject	subject	subject	escape	subject	subject	escape	subject	subject	subject
chrX	134459883	134460798	HPRT1	HPRT1	S	7	139	0	15	5	44	subject	NA	NA	NA	NA	NA	NA	NA	NA	NA	NA	NA	NA	NA	NA	NA	NA	subject	subject	subject	escape	subject	subject	subject	subject	subject	subject	subject	subject	subject	subject	escape	subject	subject	escape	subject	subject	subject
chrX	134544565	134545171	MIR503HG,MIR503,MIR424	MIR503,MIR424	NA	5	141	0	15	14	30	subject	NA	NA	NA	NA	NA	NA	NA	NA	NA	NA	NA	NA	NA	NA	NA	NA	subject	subject	subject	escape	subject	subject	subject	subject	subject	subject	subject	subject	subject	subject	escape	subject	subject	escape	subject	subject	subject
chrX	134546218	134546659	MIR503HG,MIR503,MIR424	MIR503,MIR424	NA	0	42	0	119	44	3	maleHigh	NA	NA	NA	NA	NA	NA	NA	NA	NA	NA	NA	NA	NA	NA	NA	NA	hypermethylated	hypermethylated	hypermethylated	hypermethylated	hypermethylated	hypermethylated	hypermethylated	hypermethylated	hypermethylated	hypermethylated	hypermethylated	hypermethylated	hypermethylated	hypermethylated	hypermethylated	hypermethylated	hypermethylated	hypermethylated	hypermethylated	hypermethylated	hypermethylated
chrX	134549409	134551433	LINC00629	NA	NA	5	146	0	10	14	30	subject	NA	NA	NA	NA	NA	NA	NA	NA	NA	NA	NA	NA	NA	NA	NA	NA	subject	subject	subject	escape	subject	subject	subject	subject	subject	subject	subject	subject	subject	subject	escape	subject	subject	escape	subject	subject	subject
chrX	134796757	134797325	FAM122B,FAM122C	FAM122B,FAM122C	S	6	150	0	5	0	51	subject	NA	NA	NA	NA	NA	NA	NA	NA	NA	NA	NA	NA	NA	NA	NA	NA	subject	subject	subject	escape	subject	subject	subject	subject	subject	subject	subject	subject	subject	subject	escape	subject	subject	escape	subject	subject	subject
chrX	134914676	134915242	MOSPD1	MOSPD1	S	7	148	0	3	0	51	subject	NA	NA	NA	NA	NA	NA	NA	NA	NA	NA	NA	NA	NA	NA	NA	NA	subject	subject	subject	escape	subject	subject	subject	subject	subject	subject	subject	subject	subject	subject	escape	subject	subject	escape	subject	subject	subject
chrX	134990908	134991277	SMIM10	NA	NA	5	146	1	8	11	38	subject	NA	NA	NA	NA	NA	NA	NA	NA	NA	NA	NA	NA	NA	NA	NA	NA	subject	subject	subject	escape	subject	subject	subject	subject	subject	subject	subject	subject	subject	subject	escape	subject	subject	escape	subject	subject	subject
chrX	135004051	135004288	NA	NA	NA	5	146	2	6	2	49	subject	NA	NA	NA	NA	NA	NA	NA	NA	NA	NA	NA	NA	NA	NA	NA	NA	subject	subject	subject	escape	subject	subject	subject	subject	subject	subject	subject	subject	subject	subject	escape	subject	subject	NA	subject	subject	subject
chrX	135021966	135022572	RTL8B	NA	NA	5	137	2	14	6	40	subject	NA	NA	NA	NA	NA	NA	NA	NA	NA	NA	NA	NA	NA	NA	NA	NA	hypermethylated	subject	subject	escape	subject	subject	subject	subject	subject	subject	subject	subject	subject	subject	escape	subject	subject	escape	subject	subject	subject
chrX	135032037	135032955	RTL8C	NA	NA	4	144	2	9	1	49	subject	NA	NA	NA	NA	NA	NA	NA	NA	NA	NA	NA	NA	NA	NA	NA	NA	subject	subject	subject	escape	subject	subject	subject	subject	subject	subject	subject	subject	subject	subject	escape	subject	subject	escape	subject	subject	subject
chrX	135051533	135052307	RTL8A	NA	NA	4	137	1	17	3	44	subject	NA	NA	NA	NA	NA	NA	NA	NA	NA	NA	NA	NA	NA	NA	NA	NA	subject	subject	subject	escape	subject	subject	subject	subject	subject	subject	subject	subject	subject	subject	escape	subject	subject	escape	subject	subject	subject
chrX	135098181	135099096	SMIM10L2B	NA	NA	6	124	0	29	5	41	subject	NA	NA	NA	NA	NA	NA	NA	NA	NA	NA	NA	NA	NA	NA	NA	NA	subject	subject	subject	escape	subject	subject	subject	subject	subject	subject	subject	subject	subject	subject	escape	subject	subject	escape	subject	subject	subject
chrX	135295704	135295928	ZNF75D	ZNF75D	S	6	110	1	43	26	23	maleHigh	NA	NA	NA	NA	NA	NA	NA	NA	NA	NA	NA	NA	NA	NA	NA	NA	subject	subject	hypermethylated	escape	subject	subject	subject	subject	subject	subject	subject	subject	subject	subject	escape	subject	subject	escape	subject	subject	subject
chrX	135343658	135344074	ZNF75D,ZNF449	ZNF75D,ZNF449	S	7	147	4	1	0	51	subject	NA	NA	NA	NA	NA	NA	NA	NA	NA	NA	NA	NA	NA	NA	NA	NA	subject	subject	subject	escape	subject	subject	subject	subject	subject	subject	subject	subject	subject	subject	escape	subject	subject	escape	subject	subject	subject
chrX	135344719	135345132	ZNF75D,ZNF449	ZNF75D,ZNF449	S	5	138	3	11	1	50	subject	NA	NA	NA	NA	NA	NA	NA	NA	NA	NA	NA	NA	NA	NA	NA	NA	subject	subject	subject	escape	subject	subject	subject	subject	subject	subject	subject	subject	subject	subject	escape	subject	subject	escape	subject	subject	subject
chrX	135421713	135422640	SMIM10L2A	NA	NA	5	123	0	32	10	33	subject	NA	NA	NA	NA	NA	NA	NA	NA	NA	NA	NA	NA	NA	NA	NA	NA	subject	subject	subject	escape	subject	subject	subject	subject	subject	subject	subject	subject	subject	subject	escape	subject	subject	escape	subject	subject	subject
chrX	135434923	135435184	NA	NA	NA	0	2	0	159	51	0	maleHigh	NA	NA	NA	NA	NA	NA	NA	NA	NA	NA	NA	NA	NA	NA	NA	NA	hypermethylated	hypermethylated	hypermethylated	hypermethylated	hypermethylated	hypermethylated	hypermethylated	hypermethylated	hypermethylated	hypermethylated	hypermethylated	hypermethylated	hypermethylated	hypermethylated	hypermethylated	hypermethylated	hypermethylated	hypermethylated	hypermethylated	hypermethylated	hypermethylated
chrX	135436154	135437229	NA	NA	NA	0	2	0	159	51	0	maleHigh	NA	NA	NA	NA	NA	NA	NA	NA	NA	NA	NA	NA	NA	NA	NA	NA	hypermethylated	hypermethylated	hypermethylated	hypermethylated	hypermethylated	hypermethylated	hypermethylated	hypermethylated	hypermethylated	hypermethylated	hypermethylated	hypermethylated	hypermethylated	hypermethylated	hypermethylated	hypermethylated	hypermethylated	hypermethylated	hypermethylated	hypermethylated	hypermethylated
chrX	135521177	135521825	DDX26B-AS1,INTS6L	NA	NA	6	140	1	14	0	48	subject	NA	NA	NA	NA	NA	NA	NA	NA	NA	NA	NA	NA	NA	NA	NA	NA	subject	subject	subject	escape	subject	subject	subject	subject	subject	subject	subject	subject	subject	subject	escape	subject	subject	escape	subject	subject	subject
chrX	135521949	135522202	DDX26B-AS1,INTS6L	NA	NA	8	142	4	7	0	51	subject	NA	NA	NA	NA	NA	NA	NA	NA	NA	NA	NA	NA	NA	NA	NA	NA	subject	subject	subject	escape	subject	subject	subject	subject	subject	subject	subject	subject	subject	subject	escape	subject	subject	escape	subject	subject	subject
chrX	135973512	135974546	MMGT1	MMGT1	S	7	150	1	3	0	51	subject	NA	NA	NA	NA	NA	NA	NA	NA	NA	NA	NA	NA	NA	NA	NA	NA	subject	subject	subject	escape	subject	subject	subject	subject	subject	subject	subject	subject	subject	subject	escape	subject	subject	escape	subject	subject	subject
chrX	135985348	135986150	SLC9A6	SLC9A6	S	6	146	2	7	1	49	subject	NA	NA	NA	NA	NA	NA	NA	NA	NA	NA	NA	NA	NA	NA	NA	NA	subject	subject	subject	escape	subject	subject	subject	subject	subject	subject	subject	subject	subject	subject	escape	subject	subject	escape	subject	subject	subject
chrX	136098258	136098624	NA	NA	NA	1	2	0	158	51	0	maleHigh	NA	NA	NA	NA	NA	NA	NA	NA	NA	NA	NA	NA	NA	NA	NA	NA	hypermethylated	hypermethylated	hypermethylated	hypermethylated	hypermethylated	hypermethylated	hypermethylated	hypermethylated	hypermethylated	hypermethylated	hypermethylated	hypermethylated	hypermethylated	hypermethylated	hypermethylated	hypermethylated	hypermethylated	hypermethylated	hypermethylated	hypermethylated	hypermethylated
chrX	136146788	136147890	FHL1	FHL1	S	5	132	1	20	10	41	subject	NA	NA	NA	NA	NA	NA	NA	NA	NA	NA	NA	NA	NA	NA	NA	NA	subject	subject	subject	escape	subject	subject	subject	subject	subject	subject	subject	subject	subject	subject	escape	subject	subject	escape	subject	subject	subject
chrX	136250877	136251567	MAP7D3	MAP7D3	S	7	133	2	17	7	41	subject	NA	NA	NA	NA	NA	NA	NA	NA	NA	NA	NA	NA	NA	NA	NA	NA	subject	subject	subject	escape	subject	subject	subject	subject	subject	subject	subject	subject	subject	subject	escape	subject	subject	escape	subject	subject	subject
chrX	136300298	136300503	ADGRG4	NA	NA	0	1	0	160	51	0	maleHigh	NA	NA	NA	NA	NA	NA	NA	NA	NA	NA	NA	NA	NA	NA	NA	NA	hypermethylated	hypermethylated	hypermethylated	hypermethylated	hypermethylated	hypermethylated	hypermethylated	hypermethylated	hypermethylated	hypermethylated	hypermethylated	hypermethylated	hypermethylated	hypermethylated	hypermethylated	hypermethylated	hypermethylated	hypermethylated	hypermethylated	hypermethylated	hypermethylated
chrX	136496842	136497940	HTATSF1	HTATSF1	S	5	121	1	34	12	38	subject	NA	NA	NA	NA	NA	NA	NA	NA	NA	NA	NA	NA	NA	NA	NA	NA	subject	subject	subject	escape	subject	subject	subject	subject	subject	subject	subject	subject	subject	subject	escape	subject	subject	escape	subject	subject	subject
chrX	136766871	136768019	ARHGEF6	ARHGEF6	S	6	142	0	12	3	45	subject	NA	NA	NA	NA	NA	NA	NA	NA	NA	NA	NA	NA	NA	NA	NA	NA	subject	subject	subject	escape	subject	subject	subject	subject	subject	subject	subject	subject	subject	subject	escape	subject	subject	escape	subject	subject	subject
chrX	136879943	136880792	RBMX,SNORD61	RBMX,SNORD61	S	6	152	0	3	0	47	subject	NA	NA	NA	NA	NA	NA	NA	NA	NA	NA	NA	NA	NA	NA	NA	NA	subject	subject	subject	escape	subject	subject	subject	subject	subject	subject	subject	subject	subject	subject	escape	subject	subject	escape	subject	subject	subject
chrX	136909350	136909769	NA	NA	NA	7	147	0	5	0	51	subject	NA	NA	NA	NA	NA	NA	NA	NA	NA	NA	NA	NA	NA	NA	NA	NA	subject	subject	subject	escape	subject	subject	subject	subject	subject	subject	subject	subject	subject	subject	escape	subject	subject	escape	subject	subject	subject
chrX	137031424	137032100	GPR101	GPR101	S	5	143	1	12	13	31	subject	NA	NA	NA	NA	NA	NA	NA	NA	NA	NA	NA	NA	NA	NA	NA	NA	subject	subject	hypermethylated	escape	subject	subject	subject	subject	subject	subject	subject	subject	subject	subject	escape	subject	subject	escape	subject	subject	subject
chrX	137033626	137034116	GPR101	GPR101	S	6	119	0	36	16	35	subject	NA	NA	NA	NA	NA	NA	NA	NA	NA	NA	NA	NA	NA	NA	NA	NA	subject	subject	subject	escape	subject	subject	subject	subject	subject	subject	subject	subject	subject	subject	escape	subject	subject	escape	subject	subject	subject
chrX	137052351	137053110	NA	NA	NA	4	149	6	2	3	43	subject	NA	NA	NA	NA	NA	NA	NA	NA	NA	NA	NA	NA	NA	NA	NA	NA	subject	subject	subject	escape	subject	subject	subject	subject	subject	subject	subject	subject	subject	subject	escape	subject	subject	escape	subject	subject	subject
chrX	137427117	137427654	NA	NA	NA	4	142	0	15	17	19	subject	NA	NA	NA	NA	NA	NA	NA	NA	NA	NA	NA	NA	NA	NA	NA	NA	hypermethylated	subject	subject	escape	subject	subject	subject	subject	subject	subject	subject	subject	subject	subject	escape	subject	subject	escape	subject	subject	subject
chrX	137428149	137428755	NA	NA	NA	5	138	0	17	23	23	subject	NA	NA	NA	NA	NA	NA	NA	NA	NA	NA	NA	NA	NA	NA	NA	NA	hypermethylated	subject	subject	escape	subject	subject	subject	subject	subject	subject	subject	subject	subject	subject	escape	subject	subject	escape	subject	subject	subject
chrX	137547385	137548144	NA	NA	NA	5	137	1	18	37	10	maleHigh	NA	NA	NA	NA	NA	NA	NA	NA	NA	NA	NA	NA	NA	NA	NA	NA	subject	subject	subject	escape	subject	subject	subject	subject	subject	subject	subject	subject	subject	subject	escape	subject	subject	escape	subject	subject	subject
chrX	137549917	137551160	NA	NA	NA	4	138	1	18	32	10	maleHigh	NA	NA	NA	NA	NA	NA	NA	NA	NA	NA	NA	NA	NA	NA	NA	NA	hypermethylated	subject	subject	escape	subject	subject	subject	subject	subject	subject	subject	subject	subject	subject	escape	subject	subject	escape	subject	subject	subject
chrX	137565367	137568019	ZIC3	ZIC3	S	4	130	0	27	28	15	maleHigh	NA	NA	NA	NA	NA	NA	NA	NA	NA	NA	NA	NA	NA	NA	NA	NA	hypermethylated	subject	subject	escape	subject	subject	subject	subject	subject	subject	subject	subject	subject	subject	escape	subject	subject	escape	subject	subject	subject
chrX	137569019	137569497	NA	NA	NA	5	136	5	13	17	30	subject	NA	NA	NA	NA	NA	NA	NA	NA	NA	NA	NA	NA	NA	NA	NA	NA	subject	subject	subject	escape	uncallable	subject	subject	subject	subject	subject	subject	subject	subject	subject	escape	subject	subject	escape	subject	subject	subject
chrX	137573750	137574926	NA	NA	NA	5	116	1	38	38	10	maleHigh	NA	NA	NA	NA	NA	NA	NA	NA	NA	NA	NA	NA	NA	NA	NA	NA	hypermethylated	subject	hypermethylated	escape	subject	subject	subject	subject	subject	subject	subject	subject	subject	subject	escape	subject	subject	escape	subject	subject	subject
chrX	138710933	138711848	FGF13,FGF13-AS1	FGF13	S	5	139	1	16	8	36	subject	NA	NA	NA	NA	NA	NA	NA	NA	NA	NA	NA	NA	NA	NA	NA	NA	hypermethylated	subject	subject	escape	subject	subject	subject	subject	subject	subject	subject	subject	subject	subject	escape	subject	subject	escape	subject	subject	subject
chrX	139194665	139195007	NA	NA	NA	7	136	9	5	4	41	subject	NA	NA	NA	NA	NA	NA	NA	NA	NA	NA	NA	NA	NA	NA	NA	NA	hypermethylated	subject	subject	escape	subject	subject	subject	subject	subject	subject	subject	subject	subject	subject	escape	subject	subject	escape	subject	subject	subject
chrX	139203156	139203434	FGF13	FGF13	S	4	138	0	17	30	13	maleHigh	NA	NA	NA	NA	NA	NA	NA	NA	NA	NA	NA	NA	NA	NA	NA	NA	hypermethylated	subject	hypermethylated	escape	subject	subject	subject	subject	subject	subject	subject	subject	subject	subject	escape	subject	subject	escape	subject	subject	subject
chrX	139203665	139205460	FGF13	FGF13	S	5	149	1	6	7	39	subject	NA	NA	NA	NA	NA	NA	NA	NA	NA	NA	NA	NA	NA	NA	NA	NA	subject	subject	subject	escape	subject	subject	subject	subject	subject	subject	subject	subject	subject	subject	escape	subject	subject	escape	subject	subject	subject
chrX	139446824	139447142	SRD5A1P1	SRD5A1P1	NA	0	1	0	160	51	0	maleHigh	NA	NA	NA	NA	NA	NA	NA	NA	NA	NA	NA	NA	NA	NA	NA	NA	hypermethylated	hypermethylated	hypermethylated	hypermethylated	hypermethylated	hypermethylated	hypermethylated	hypermethylated	hypermethylated	hypermethylated	hypermethylated	hypermethylated	hypermethylated	hypermethylated	hypermethylated	hypermethylated	hypermethylated	hypermethylated	hypermethylated	hypermethylated	hypermethylated
chrX	139692098	139692514	NA	NA	NA	7	137	2	11	9	38	subject	NA	NA	NA	NA	NA	NA	NA	NA	NA	NA	NA	NA	NA	NA	NA	NA	subject	subject	subject	escape	subject	subject	subject	subject	subject	subject	subject	subject	subject	subject	escape	subject	subject	escape	subject	subject	subject
chrX	139931703	139933332	NA	NA	NA	6	144	2	9	9	40	subject	NA	NA	NA	NA	NA	NA	NA	NA	NA	NA	NA	NA	NA	NA	NA	NA	subject	subject	subject	escape	subject	subject	subject	subject	subject	subject	subject	subject	subject	subject	escape	subject	subject	escape	subject	subject	subject
chrX	140091228	140091545	LOC389895	NA	NA	6	114	1	39	22	27	subject	NA	NA	NA	NA	NA	NA	NA	NA	NA	NA	NA	NA	NA	NA	NA	NA	hypermethylated	uncallable	subject	escape	subject	subject	subject	subject	subject	subject	subject	subject	subject	subject	escape	subject	subject	escape	subject	subject	subject
chrX	140439396	140439732	NA	NA	NA	10	120	21	8	19	31	subject	NA	NA	NA	NA	NA	NA	NA	NA	NA	NA	NA	NA	NA	NA	NA	NA	subject	subject	subject	escape	subject	subject	subject	subject	subject	subject	subject	subject	subject	subject	escape	subject	subject	escape	subject	subject	subject
chrX	140503702	140506413	SOX3	SOX3	S	4	137	0	20	24	20	maleHigh	NA	NA	NA	NA	NA	NA	NA	NA	NA	NA	NA	NA	NA	NA	NA	NA	hypermethylated	subject	subject	escape	subject	subject	subject	subject	subject	subject	subject	subject	subject	subject	escape	subject	subject	escape	subject	subject	subject
chrX	140507805	140508315	NA	NA	NA	4	133	4	19	24	19	maleHigh	NA	NA	NA	NA	NA	NA	NA	NA	NA	NA	NA	NA	NA	NA	NA	NA	subject	subject	subject	escape	subject	subject	subject	subject	subject	subject	subject	subject	subject	subject	escape	subject	subject	escape	subject	subject	subject
chrX	140510940	140511417	NA	NA	NA	3	103	2	53	43	4	maleHigh	NA	NA	NA	NA	NA	NA	NA	NA	NA	NA	NA	NA	NA	NA	NA	NA	hypermethylated	subject	subject	uncallable	subject	subject	subject	subject	subject	subject	subject	subject	subject	subject	escape	subject	subject	escape	subject	subject	subject
chrX	140764481	140764790	NA	NA	NA	7	140	4	8	5	42	subject	NA	NA	NA	NA	NA	NA	NA	NA	NA	NA	NA	NA	NA	NA	NA	NA	subject	subject	subject	escape	subject	subject	subject	subject	subject	subject	subject	subject	subject	subject	escape	subject	subject	escape	subject	subject	subject
chrX	141176765	141177220	LDOC1	LDOC1	S	5	119	0	36	19	27	subject	NA	NA	NA	NA	NA	NA	NA	NA	NA	NA	NA	NA	NA	NA	NA	NA	hypermethylated	subject	subject	escape	subject	subject	subject	subject	subject	subject	subject	subject	subject	subject	escape	subject	subject	escape	subject	subject	subject
chrX	143633594	143635126	SLITRK4	SLITRK4	S	5	138	0	16	17	32	subject	NA	NA	NA	NA	NA	NA	NA	NA	NA	NA	NA	NA	NA	NA	NA	NA	hypermethylated	subject	subject	escape	subject	subject	subject	subject	subject	subject	subject	subject	subject	subject	escape	subject	subject	escape	subject	subject	subject
chrX	145630903	145631800	NA	NA	NA	0	2	0	159	51	0	maleHigh	NA	NA	NA	NA	NA	NA	NA	NA	NA	NA	NA	NA	NA	NA	NA	NA	hypermethylated	hypermethylated	hypermethylated	hypermethylated	hypermethylated	hypermethylated	hypermethylated	hypermethylated	hypermethylated	hypermethylated	hypermethylated	hypermethylated	hypermethylated	hypermethylated	hypermethylated	hypermethylated	hypermethylated	hypermethylated	hypermethylated	hypermethylated	hypermethylated
chrX	145817845	145818748	SLITRK2	SLITRK2	S	4	138	1	18	21	26	subject	NA	NA	NA	NA	NA	NA	NA	NA	NA	NA	NA	NA	NA	NA	NA	NA	hypermethylated	subject	subject	escape	subject	subject	subject	subject	subject	subject	subject	subject	subject	subject	escape	subject	subject	escape	subject	subject	subject
chrX	145821447	145821649	SLITRK2	SLITRK2	S	4	132	5	18	21	26	subject	NA	NA	NA	NA	NA	NA	NA	NA	NA	NA	NA	NA	NA	NA	NA	NA	hypermethylated	subject	subject	escape	subject	subject	subject	subject	subject	subject	subject	subject	subject	subject	escape	subject	subject	NA	subject	subject	subject
chrX	145822004	145822231	SLITRK2	SLITRK2	S	5	120	1	34	27	22	maleHigh	NA	NA	NA	NA	NA	NA	NA	NA	NA	NA	NA	NA	NA	NA	NA	NA	hypermethylated	subject	subject	escape	subject	subject	subject	subject	subject	subject	subject	subject	subject	subject	escape	subject	subject	escape	subject	subject	subject
chrX	146619275	146620763	NA	NA	NA	0	3	0	157	51	0	maleHigh	NA	NA	NA	NA	NA	NA	NA	NA	NA	NA	NA	NA	NA	NA	NA	NA	hypermethylated	hypermethylated	hypermethylated	hypermethylated	hypermethylated	hypermethylated	hypermethylated	hypermethylated	hypermethylated	hypermethylated	hypermethylated	hypermethylated	hypermethylated	hypermethylated	hypermethylated	hypermethylated	hypermethylated	hypermethylated	hypermethylated	hypermethylated	hypermethylated
chrX	147911573	147912682	FMR1-AS1,FMR1	FMR1-AS1,FMR1	S	6	137	0	18	2	46	subject	NA	NA	NA	NA	NA	NA	NA	NA	NA	NA	NA	NA	NA	NA	NA	NA	subject	subject	subject	escape	subject	subject	subject	subject	subject	subject	subject	subject	subject	subject	escape	subject	subject	escape	subject	subject	subject
chrX	147981151	147981397	FMR1NB	FMR1NB	NA	0	1	0	157	51	0	maleHigh	NA	NA	NA	NA	NA	NA	NA	NA	NA	NA	NA	NA	NA	NA	NA	NA	hypermethylated	hypermethylated	hypermethylated	hypermethylated	hypermethylated	hypermethylated	hypermethylated	hypermethylated	hypermethylated	hypermethylated	hypermethylated	hypermethylated	hypermethylated	hypermethylated	hypermethylated	hypermethylated	hypermethylated	hypermethylated	hypermethylated	hypermethylated	hypermethylated
chrX	148052014	148052311	NA	NA	NA	0	4	0	157	51	0	maleHigh	NA	NA	NA	NA	NA	NA	NA	NA	NA	NA	NA	NA	NA	NA	NA	NA	hypermethylated	hypermethylated	hypermethylated	hypermethylated	hypermethylated	hypermethylated	hypermethylated	hypermethylated	hypermethylated	hypermethylated	hypermethylated	hypermethylated	hypermethylated	hypermethylated	hypermethylated	hypermethylated	hypermethylated	hypermethylated	hypermethylated	hypermethylated	hypermethylated
chrX	148500817	148501763	AFF2	AFF2	S	6	136	0	17	7	42	subject	NA	NA	NA	NA	NA	NA	NA	NA	NA	NA	NA	NA	NA	NA	NA	NA	subject	subject	subject	escape	subject	subject	subject	subject	subject	subject	subject	subject	subject	subject	escape	subject	subject	escape	subject	subject	subject
chrX	149471020	149471224	NA	NA	NA	97	30	30	0	0	48	NA	NA	NA	NA	NA	NA	NA	NA	NA	NA	NA	NA	NA	NA	NA	NA	NA	escape	escape	escape	escape	escape	escape	escape	escape	escape	escape	uncallable	uncallable	uncallable	escape	escape	escape	subject	escape	escape	escape	escape
chrX	149505022	149505454	IDS	IDS	S	8	137	2	13	0	51	subject	NA	NA	NA	NA	NA	NA	NA	NA	NA	NA	NA	NA	NA	NA	NA	NA	subject	subject	subject	escape	subject	subject	subject	subject	subject	subject	subject	subject	subject	subject	escape	subject	subject	escape	subject	subject	subject
chrX	149540733	149541633	LINC00893,CXORF40A	NA	NA	6	144	0	11	7	43	subject	NA	NA	NA	NA	NA	NA	NA	NA	NA	NA	NA	NA	NA	NA	NA	NA	subject	subject	subject	escape	subject	subject	subject	subject	subject	subject	subject	subject	subject	subject	escape	subject	subject	escape	subject	subject	subject
chrX	149631156	149632023	TMEM185A	TMEM185A	S	6	129	1	25	2	45	subject	NA	NA	NA	NA	NA	NA	NA	NA	NA	NA	NA	NA	NA	NA	NA	NA	subject	subject	subject	escape	subject	subject	subject	subject	subject	subject	subject	subject	subject	subject	escape	subject	subject	escape	subject	subject	subject
chrX	149937895	149938705	CXORF40B,LINC00894	NA	NA	5	143	1	12	0	51	subject	NA	NA	NA	NA	NA	NA	NA	NA	NA	NA	NA	NA	NA	NA	NA	NA	subject	subject	subject	escape	subject	subject	subject	subject	subject	subject	subject	subject	subject	subject	escape	subject	subject	escape	subject	subject	subject
chrX	150361273	150365823	MAMLD1	MAMLD1	S	5	152	0	4	1	45	subject	NA	NA	NA	NA	NA	NA	NA	NA	NA	NA	NA	NA	NA	NA	NA	NA	subject	subject	subject	escape	subject	subject	subject	subject	subject	subject	subject	subject	subject	subject	escape	subject	subject	escape	subject	subject	subject
chrX	150547701	150548013	NA	NA	NA	5	135	3	18	8	41	subject	NA	NA	NA	NA	NA	NA	NA	NA	NA	NA	NA	NA	NA	NA	NA	NA	subject	subject	subject	escape	subject	subject	subject	subject	subject	subject	subject	subject	subject	subject	escape	subject	subject	escape	subject	subject	subject
chrX	150568270	150569173	MTM1	MTM1	S	7	138	0	14	1	49	subject	NA	NA	NA	NA	NA	NA	NA	NA	NA	NA	NA	NA	NA	NA	NA	NA	subject	subject	subject	escape	subject	subject	subject	subject	subject	subject	subject	subject	subject	subject	escape	subject	subject	escape	subject	subject	subject
chrX	150693379	150693998	MTMR1	MTMR1	S	6	122	2	27	12	39	subject	NA	NA	NA	NA	NA	NA	NA	NA	NA	NA	NA	NA	NA	NA	NA	NA	subject	subject	subject	escape	subject	subject	subject	subject	subject	subject	subject	subject	subject	subject	escape	subject	subject	escape	subject	subject	subject
chrX	150762223	150762435	NA	NA	NA	0	3	0	156	51	0	maleHigh	NA	NA	NA	NA	NA	NA	NA	NA	NA	NA	NA	NA	NA	NA	NA	NA	hypermethylated	hypermethylated	hypermethylated	hypermethylated	hypermethylated	hypermethylated	hypermethylated	hypermethylated	hypermethylated	hypermethylated	hypermethylated	hypermethylated	hypermethylated	hypermethylated	hypermethylated	hypermethylated	hypermethylated	hypermethylated	hypermethylated	hypermethylated	hypermethylated
chrX	150898319	150899699	CD99L2	CD99L2	S	6	147	1	7	4	45	subject	NA	NA	NA	NA	NA	NA	NA	NA	NA	NA	NA	NA	NA	NA	NA	NA	subject	subject	subject	escape	subject	subject	subject	subject	subject	subject	subject	subject	subject	subject	escape	subject	subject	escape	subject	subject	subject
chrX	150982633	150984733	HMGB3	HMGB3	S	6	129	0	26	13	38	subject	NA	NA	NA	NA	NA	NA	NA	NA	NA	NA	NA	NA	NA	NA	NA	NA	subject	subject	subject	escape	subject	subject	subject	subject	subject	subject	subject	subject	subject	subject	escape	subject	subject	escape	subject	subject	subject
chrX	151082405	151082730	NA	NA	NA	72	41	45	0	1	50	NA	NA	NA	NA	NA	NA	NA	NA	NA	NA	NA	NA	NA	NA	NA	NA	NA	escape	uncallable	escape	escape	escape	uncallable	escape	uncallable	uncallable	uncallable	uncallable	escape	uncallable	uncallable	escape	uncallable	subject	escape	subject	uncallable	subject
chrX	151174675	151175797	GPR50	GPR50	NA	4	131	0	26	27	19	maleHigh	NA	NA	NA	NA	NA	NA	NA	NA	NA	NA	NA	NA	NA	NA	NA	NA	subject	subject	hypermethylated	escape	subject	subject	subject	subject	subject	subject	subject	subject	subject	subject	escape	subject	subject	escape	subject	subject	subject
chrX	151177143	151178105	GPR50-AS1,GPR50	GPR50	NA	4	121	0	36	25	22	maleHigh	NA	NA	NA	NA	NA	NA	NA	NA	NA	NA	NA	NA	NA	NA	NA	NA	subject	subject	hypermethylated	escape	subject	subject	subject	subject	subject	subject	subject	subject	subject	subject	escape	subject	subject	escape	subject	subject	subject
chrX	151227748	151227975	NA	NA	NA	7	118	1	33	42	5	maleHigh	NA	NA	NA	NA	NA	NA	NA	NA	NA	NA	NA	NA	NA	NA	NA	NA	subject	subject	hypermethylated	escape	subject	subject	subject	subject	subject	subject	subject	subject	subject	subject	escape	subject	subject	escape	subject	subject	subject
chrX	151396739	151397393	VMA21	VMA21	S	5	117	2	36	8	42	subject	NA	NA	NA	NA	NA	NA	NA	NA	NA	NA	NA	NA	NA	NA	NA	NA	subject	subject	subject	escape	subject	subject	subject	subject	subject	subject	subject	subject	subject	subject	escape	subject	subject	escape	subject	subject	subject
chrX	151694707	151695606	PRRG3	PRRG3	S	4	108	0	47	30	17	maleHigh	NA	NA	NA	NA	NA	NA	NA	NA	NA	NA	NA	NA	NA	NA	NA	NA	hypermethylated	subject	hypermethylated	escape	subject	subject	subject	subject	subject	subject	subject	subject	subject	subject	escape	subject	subject	escape	subject	subject	subject
chrX	151974208	151974899	GABRE	GABRE	S	4	128	3	24	19	29	subject	NA	NA	NA	NA	NA	NA	NA	NA	NA	NA	NA	NA	NA	NA	NA	NA	hypermethylated	subject	subject	escape	subject	subject	subject	subject	subject	subject	subject	subject	subject	subject	escape	subject	subject	escape	subject	subject	subject
chrX	152637754	152638493	GABRQ	GABRQ	S	4	141	1	15	17	30	subject	NA	NA	NA	NA	NA	NA	NA	NA	NA	NA	NA	NA	NA	NA	NA	NA	subject	subject	subject	escape	subject	subject	subject	subject	subject	subject	subject	subject	subject	subject	escape	subject	subject	escape	subject	subject	subject
chrX	152698699	152698991	MAGEA3	MAGEA3	NA	0	1	0	10	7	1	maleHigh	NA	NA	NA	NA	NA	NA	NA	NA	NA	NA	NA	NA	NA	NA	NA	NA	NA	NA	NA	NA	NA	NA	NA	NA	NA	NA	NA	NA	NA	NA	NA	NA	NA	NA	NA	NA	NA
chrX	152769491	152769783	MAGEA6	MAGEA6	NA	1	4	0	7	13	0	maleHigh	NA	NA	NA	NA	NA	NA	NA	NA	NA	NA	NA	NA	NA	NA	NA	NA	NA	NA	NA	NA	NA	NA	subject	NA	NA	hypermethylated	NA	NA	NA	NA	NA	NA	NA	NA	NA	NA	NA
chrX	152830605	152831207	CETN2,NSDHL	CETN2,NSDHL	S	6	146	0	9	0	51	subject	NA	NA	NA	NA	NA	NA	NA	NA	NA	NA	NA	NA	NA	NA	NA	NA	subject	subject	subject	escape	subject	subject	subject	subject	subject	subject	subject	subject	subject	subject	escape	subject	subject	escape	subject	subject	subject
chrX	152897652	152898267	NA	NA	NA	6	139	0	14	15	29	subject	NA	NA	NA	NA	NA	NA	NA	NA	NA	NA	NA	NA	NA	NA	NA	NA	subject	subject	subject	escape	subject	subject	subject	subject	subject	subject	subject	subject	subject	subject	escape	subject	subject	escape	subject	subject	subject
chrX	152941510	152941951	ZNF185	ZNF185	S	5	144	1	10	0	51	subject	NA	NA	NA	NA	NA	NA	NA	NA	NA	NA	NA	NA	NA	NA	NA	NA	subject	subject	subject	escape	subject	subject	subject	subject	subject	subject	subject	subject	subject	subject	escape	subject	subject	escape	subject	subject	subject
chrX	152958836	152959079	NA	NA	NA	12	101	45	1	12	39	NA	NA	NA	NA	NA	NA	NA	NA	NA	NA	NA	NA	NA	NA	NA	NA	NA	subject	uncallable	subject	escape	uncallable	uncallable	uncallable	uncallable	subject	subject	subject	subject	uncallable	subject	escape	subject	subject	escape	subject	subject	subject
chrX	152994008	152994298	PNMA5	PNMA5	S	0	0	0	160	51	0	maleHigh	NA	NA	NA	NA	NA	NA	NA	NA	NA	NA	NA	NA	NA	NA	NA	NA	hypermethylated	hypermethylated	hypermethylated	hypermethylated	hypermethylated	hypermethylated	hypermethylated	hypermethylated	hypermethylated	hypermethylated	hypermethylated	hypermethylated	hypermethylated	hypermethylated	hypermethylated	hypermethylated	hypermethylated	hypermethylated	hypermethylated	hypermethylated	hypermethylated
chrX	153056076	153056527	PNMA3	PNMA3	S	5	110	0	43	24	13	maleHigh	NA	NA	NA	NA	NA	NA	NA	NA	NA	NA	NA	NA	NA	NA	NA	NA	subject	subject	subject	escape	subject	subject	subject	subject	subject	subject	subject	subject	subject	subject	escape	subject	subject	escape	subject	subject	subject
chrX	153071748	153072672	PNMA6A	PNMA6A	S	0	11	0	10	3	7	NA	NA	NA	NA	NA	NA	NA	NA	NA	NA	NA	NA	NA	NA	NA	NA	NA	NA	NA	NA	NA	NA	hypermethylated	NA	NA	NA	hypermethylated	NA	NA	subject	NA	NA	hypermethylated	NA	NA	NA	NA	NA
chrX	153077358	153078282	NA	NA	NA	3	7	1	11	7	4	maleHigh	NA	NA	NA	NA	NA	NA	NA	NA	NA	NA	NA	NA	NA	NA	NA	NA	NA	NA	NA	NA	NA	NA	NA	hypermethylated	NA	hypermethylated	NA	NA	NA	NA	NA	NA	escape	NA	NA	NA	NA
chrX	153126233	153127047	NA	NA	NA	0	1	0	33	18	0	maleHigh	NA	NA	NA	NA	NA	NA	NA	NA	NA	NA	NA	NA	NA	NA	NA	NA	NA	NA	hypermethylated	NA	NA	NA	NA	hypermethylated	NA	NA	NA	NA	NA	NA	NA	NA	NA	NA	NA	NA	NA
chrX	153272893	153273707	NA	NA	NA	0	1	0	110	50	0	maleHigh	NA	NA	NA	NA	NA	NA	NA	NA	NA	NA	NA	NA	NA	NA	NA	NA	hypermethylated	hypermethylated	hypermethylated	hypermethylated	NA	hypermethylated	hypermethylated	hypermethylated	NA	NA	hypermethylated	NA	NA	NA	NA	NA	hypermethylated	NA	hypermethylated	NA	NA
chrX	153319491	153319820	NA	NA	NA	0	2	0	156	51	0	maleHigh	NA	NA	NA	NA	NA	NA	NA	NA	NA	NA	NA	NA	NA	NA	NA	NA	hypermethylated	hypermethylated	hypermethylated	hypermethylated	hypermethylated	hypermethylated	hypermethylated	hypermethylated	hypermethylated	hypermethylated	hypermethylated	hypermethylated	hypermethylated	hypermethylated	hypermethylated	hypermethylated	hypermethylated	hypermethylated	hypermethylated	hypermethylated	hypermethylated
chrX	153321440	153321694	NA	NA	NA	1	94	3	61	49	1	maleHigh	NA	NA	NA	NA	NA	NA	NA	NA	NA	NA	NA	NA	NA	NA	NA	NA	hypermethylated	subject	hypermethylated	uncallable	subject	subject	subject	subject	subject	subject	subject	subject	subject	subject	escape	subject	subject	uncallable	subject	subject	subject
chrX	153333910	153334618	ZNF275	ZNF275	S	6	135	1	19	5	45	subject	NA	NA	NA	NA	NA	NA	NA	NA	NA	NA	NA	NA	NA	NA	NA	NA	subject	subject	subject	escape	subject	subject	subject	subject	subject	subject	subject	subject	subject	subject	escape	subject	subject	escape	subject	subject	subject
chrX	153347317	153347995	NA	NA	NA	0	0	0	161	51	0	maleHigh	NA	NA	NA	NA	NA	NA	NA	NA	NA	NA	NA	NA	NA	NA	NA	NA	hypermethylated	hypermethylated	hypermethylated	hypermethylated	hypermethylated	hypermethylated	hypermethylated	hypermethylated	hypermethylated	hypermethylated	hypermethylated	hypermethylated	hypermethylated	hypermethylated	hypermethylated	hypermethylated	hypermethylated	hypermethylated	hypermethylated	hypermethylated	hypermethylated
chrX	153400689	153401194	PNMA6E	NA	NA	0	0	0	159	51	0	maleHigh	NA	NA	NA	NA	NA	NA	NA	NA	NA	NA	NA	NA	NA	NA	NA	NA	hypermethylated	hypermethylated	hypermethylated	hypermethylated	hypermethylated	hypermethylated	hypermethylated	hypermethylated	hypermethylated	hypermethylated	hypermethylated	hypermethylated	hypermethylated	hypermethylated	hypermethylated	hypermethylated	hypermethylated	hypermethylated	hypermethylated	hypermethylated	hypermethylated
chrX	153411244	153411931	NA	NA	NA	5	132	3	20	6	42	subject	NA	NA	NA	NA	NA	NA	NA	NA	NA	NA	NA	NA	NA	NA	NA	NA	subject	subject	subject	escape	subject	subject	subject	subject	subject	subject	subject	subject	subject	subject	escape	subject	subject	escape	subject	subject	subject
chrX	153420663	153421741	NA	NA	NA	0	0	0	161	51	0	maleHigh	NA	NA	NA	NA	NA	NA	NA	NA	NA	NA	NA	NA	NA	NA	NA	NA	hypermethylated	hypermethylated	hypermethylated	hypermethylated	hypermethylated	hypermethylated	hypermethylated	hypermethylated	hypermethylated	hypermethylated	hypermethylated	hypermethylated	hypermethylated	hypermethylated	hypermethylated	hypermethylated	hypermethylated	hypermethylated	hypermethylated	hypermethylated	hypermethylated
chrX	153444746	153445356	TREX2	TREX2	S	0	7	0	151	51	0	maleHigh	NA	NA	NA	NA	NA	NA	NA	NA	NA	NA	NA	NA	NA	NA	NA	NA	hypermethylated	hypermethylated	hypermethylated	hypermethylated	hypermethylated	hypermethylated	hypermethylated	hypermethylated	hypermethylated	hypermethylated	hypermethylated	hypermethylated	hypermethylated	hypermethylated	hypermethylated	hypermethylated	hypermethylated	hypermethylated	hypermethylated	hypermethylated	hypermethylated
chrX	153470326	153470971	HAUS7	HAUS7	S	6	142	2	7	0	50	subject	NA	NA	NA	NA	NA	NA	NA	NA	NA	NA	NA	NA	NA	NA	NA	NA	subject	subject	subject	escape	subject	subject	subject	subject	subject	subject	subject	subject	subject	subject	escape	subject	subject	escape	subject	subject	subject
chrX	153474859	153475199	NA	NA	NA	5	128	0	28	25	17	maleHigh	NA	NA	NA	NA	NA	NA	NA	NA	NA	NA	NA	NA	NA	NA	NA	NA	subject	subject	subject	escape	subject	subject	subject	subject	subject	subject	subject	subject	subject	subject	escape	subject	subject	escape	subject	subject	subject
chrX	153517479	153518403	NA	NA	NA	6	115	2	37	24	19	maleHigh	NA	NA	NA	NA	NA	NA	NA	NA	NA	NA	NA	NA	NA	NA	NA	NA	subject	subject	subject	escape	subject	subject	subject	subject	subject	subject	subject	subject	subject	subject	escape	subject	subject	escape	subject	subject	subject
chrX	153598585	153599805	FAM58A,NR_131982	FAM58A	S	7	141	0	11	9	42	subject	NA	NA	NA	NA	NA	NA	NA	NA	NA	NA	NA	NA	NA	NA	NA	NA	subject	subject	subject	escape	subject	subject	subject	subject	subject	subject	subject	subject	subject	subject	escape	subject	subject	escape	subject	subject	subject
chrX	153610292	153610690	NA	NA	NA	4	143	0	12	6	41	subject	NA	NA	NA	NA	NA	NA	NA	NA	NA	NA	NA	NA	NA	NA	NA	NA	subject	subject	subject	escape	subject	subject	subject	subject	subject	subject	subject	subject	subject	subject	escape	subject	subject	escape	subject	subject	subject
chrX	153642141	153644615	DUSP9	DUSP9	S	5	144	0	12	14	31	subject	NA	NA	NA	NA	NA	NA	NA	NA	NA	NA	NA	NA	NA	NA	NA	NA	subject	subject	subject	escape	subject	subject	subject	subject	subject	subject	subject	subject	subject	subject	escape	subject	subject	escape	subject	subject	subject
chrX	153647037	153648224	DUSP9	DUSP9	S	5	116	0	39	29	17	maleHigh	NA	NA	NA	NA	NA	NA	NA	NA	NA	NA	NA	NA	NA	NA	NA	NA	subject	subject	subject	escape	subject	subject	subject	subject	subject	subject	subject	subject	subject	subject	escape	subject	subject	escape	subject	subject	subject
chrX	153662134	153662710	NA	NA	NA	0	147	2	12	42	1	maleHigh	NA	NA	NA	NA	NA	NA	NA	NA	NA	NA	NA	NA	NA	NA	NA	NA	subject	subject	subject	uncallable	subject	subject	subject	subject	subject	subject	subject	subject	subject	subject	subject	subject	subject	subject	subject	subject	subject
chrX	153672993	153674089	PNCK	PNCK	S	3	112	2	42	31	7	maleHigh	NA	NA	NA	NA	NA	NA	NA	NA	NA	NA	NA	NA	NA	NA	NA	NA	subject	subject	subject	escape	subject	subject	subject	subject	subject	subject	subject	subject	subject	subject	uncallable	subject	subject	escape	subject	subject	subject
chrX	153687601	153689195	SLC6A8	SLC6A8	NA	7	128	0	22	13	34	subject	NA	NA	NA	NA	NA	NA	NA	NA	NA	NA	NA	NA	NA	NA	NA	NA	subject	subject	subject	escape	subject	subject	subject	subject	subject	subject	subject	subject	subject	subject	escape	subject	subject	escape	subject	subject	subject
chrX	153723419	153726264	BCAP31,ABCD1	BCAP31,ABCD1	discordant,S	1	135	0	23	51	0	maleHigh	NA	NA	NA	NA	NA	NA	NA	NA	NA	NA	NA	NA	NA	NA	NA	NA	subject	subject	subject	subject	subject	subject	subject	subject	subject	subject	subject	subject	subject	subject	subject	subject	subject	subject	subject	subject	subject
chrX	153767013	153767899	NA	NA	NA	0	3	0	158	51	0	maleHigh	NA	NA	NA	NA	NA	NA	NA	NA	NA	NA	NA	NA	NA	NA	NA	NA	hypermethylated	hypermethylated	hypermethylated	hypermethylated	hypermethylated	hypermethylated	hypermethylated	hypermethylated	hypermethylated	hypermethylated	hypermethylated	hypermethylated	hypermethylated	hypermethylated	hypermethylated	hypermethylated	hypermethylated	hypermethylated	hypermethylated	hypermethylated	hypermethylated
chrX	153773326	153773568	NA	NA	NA	0	2	0	156	51	0	maleHigh	NA	NA	NA	NA	NA	NA	NA	NA	NA	NA	NA	NA	NA	NA	NA	NA	hypermethylated	hypermethylated	hypermethylated	hypermethylated	hypermethylated	hypermethylated	hypermethylated	hypermethylated	hypermethylated	hypermethylated	hypermethylated	hypermethylated	hypermethylated	hypermethylated	hypermethylated	hypermethylated	hypermethylated	hypermethylated	hypermethylated	hypermethylated	hypermethylated
chrX	153774771	153774995	NA	NA	NA	0	1	0	156	51	0	maleHigh	NA	NA	NA	NA	NA	NA	NA	NA	NA	NA	NA	NA	NA	NA	NA	NA	hypermethylated	hypermethylated	hypermethylated	hypermethylated	hypermethylated	hypermethylated	hypermethylated	hypermethylated	hypermethylated	hypermethylated	hypermethylated	hypermethylated	hypermethylated	hypermethylated	hypermethylated	hypermethylated	hypermethylated	hypermethylated	hypermethylated	hypermethylated	hypermethylated
chrX	153780886	153781313	SRPK3	SRPK3	S	2	93	2	62	23	23	NA	NA	NA	NA	NA	NA	NA	NA	NA	NA	NA	NA	NA	NA	NA	NA	NA	subject	subject	subject	escape	subject	subject	subject	hypermethylated	hypermethylated	hypermethylated	hypermethylated	hypermethylated	hypermethylated	subject	subject	subject	hypermethylated	uncallable	subject	subject	subject
chrX	153793820	153795102	IDH3G,SSR4	IDH3G,SSR4	S	5	146	2	8	0	51	subject	NA	NA	NA	NA	NA	NA	NA	NA	NA	NA	NA	NA	NA	NA	NA	NA	subject	subject	subject	escape	subject	subject	subject	subject	subject	subject	subject	subject	subject	subject	escape	subject	subject	escape	subject	subject	subject
chrX	153803208	153804898	NA	NA	NA	0	0	0	161	51	0	maleHigh	NA	NA	NA	NA	NA	NA	NA	NA	NA	NA	NA	NA	NA	NA	NA	NA	hypermethylated	hypermethylated	hypermethylated	hypermethylated	hypermethylated	hypermethylated	hypermethylated	hypermethylated	hypermethylated	hypermethylated	hypermethylated	hypermethylated	hypermethylated	hypermethylated	hypermethylated	hypermethylated	hypermethylated	hypermethylated	hypermethylated	hypermethylated	hypermethylated
chrX	153807099	153807340	NA	NA	NA	0	5	0	152	51	0	maleHigh	NA	NA	NA	NA	NA	NA	NA	NA	NA	NA	NA	NA	NA	NA	NA	NA	hypermethylated	hypermethylated	hypermethylated	hypermethylated	hypermethylated	hypermethylated	hypermethylated	hypermethylated	hypermethylated	hypermethylated	hypermethylated	hypermethylated	hypermethylated	hypermethylated	hypermethylated	hypermethylated	hypermethylated	hypermethylated	hypermethylated	hypermethylated	hypermethylated
chrX	153818916	153819456	NA	NA	NA	6	138	10	3	1	46	subject	NA	NA	NA	NA	NA	NA	NA	NA	NA	NA	NA	NA	NA	NA	NA	NA	subject	subject	subject	escape	subject	subject	subject	subject	subject	subject	subject	subject	subject	subject	escape	subject	subject	escape	subject	subject	subject
chrX	153828654	153829165	PDZD4	PDZD4	S	5	127	8	20	21	23	subject	NA	NA	NA	NA	NA	NA	NA	NA	NA	NA	NA	NA	NA	NA	NA	NA	hypermethylated	subject	subject	escape	subject	subject	subject	subject	subject	subject	hypermethylated	subject	hypermethylated	subject	subject	subject	subject	escape	subject	subject	subject
chrX	153829491	153830882	PDZD4	PDZD4	S	7	134	6	11	13	38	subject	NA	NA	NA	NA	NA	NA	NA	NA	NA	NA	NA	NA	NA	NA	NA	NA	subject	subject	subject	escape	subject	subject	subject	subject	subject	subject	subject	subject	subject	subject	escape	subject	subject	escape	subject	subject	subject
chrX	153885562	153886765	L1CAM	L1CAM	E	8	138	5	7	18	29	subject	NA	NA	NA	NA	NA	NA	NA	NA	NA	NA	NA	NA	NA	NA	NA	NA	subject	subject	subject	escape	subject	subject	subject	subject	subject	subject	subject	subject	subject	subject	escape	subject	subject	escape	subject	subject	subject
chrX	153926015	153926373	ARHGAP4	ARHGAP4	S	9	113	10	27	27	22	maleHigh	NA	NA	NA	NA	NA	NA	NA	NA	NA	NA	NA	NA	NA	NA	NA	NA	subject	subject	subject	escape	subject	subject	subject	subject	subject	subject	subject	subject	subject	subject	escape	subject	subject	escape	subject	subject	uncallable
chrX	153928059	153928484	ARHGAP4	ARHGAP4	S	48	72	26	13	5	45	NA	NA	NA	NA	NA	NA	NA	NA	NA	NA	NA	NA	NA	NA	NA	NA	NA	subject	uncallable	escape	escape	uncallable	uncallable	uncallable	subject	subject	escape	subject	subject	subject	subject	escape	escape	subject	escape	subject	escape	escape
chrX	153934499	153935471	NAA10	NAA10	VE	26	103	16	14	12	39	NA	NA	NA	NA	NA	NA	NA	NA	NA	NA	NA	NA	NA	NA	NA	NA	NA	subject	subject	subject	escape	uncallable	subject	uncallable	subject	subject	uncallable	subject	uncallable	subject	subject	escape	uncallable	subject	escape	subject	subject	subject
chrX	153953367	153953721	NA	NA	NA	5	134	18	3	27	18	maleHigh	NA	NA	NA	NA	NA	NA	NA	NA	NA	NA	NA	NA	NA	NA	NA	NA	escape	subject	subject	subject	subject	subject	subject	subject	subject	subject	subject	subject	uncallable	subject	subject	subject	subject	subject	subject	subject	subject
chrX	153954180	153955189	NA	NA	NA	0	1	0	158	51	0	maleHigh	NA	NA	NA	NA	NA	NA	NA	NA	NA	NA	NA	NA	NA	NA	NA	NA	hypermethylated	hypermethylated	hypermethylated	hypermethylated	hypermethylated	hypermethylated	hypermethylated	hypermethylated	hypermethylated	hypermethylated	hypermethylated	hypermethylated	hypermethylated	hypermethylated	hypermethylated	hypermethylated	hypermethylated	hypermethylated	hypermethylated	hypermethylated	hypermethylated
chrX	153970620	153973029	HCFC1,HCFC1-AS1,TMEM187	HCFC1,TMEM187	E,discordant	66	65	27	2	9	39	VE	NA	NA	NA	NA	NA	NA	NA	NA	NA	NA	NA	NA	NA	NA	NA	NA	subject	escape	escape	escape	escape	escape	escape	subject	subject	escape	escape	uncallable	subject	subject	escape	escape	subject	escape	escape	escape	uncallable
chrX	153982135	153982601	MIR3202-1,MIR3202-2	MIR3202-1,MIR3202-2	NA	0	1	0	158	51	0	maleHigh	NA	NA	NA	NA	NA	NA	NA	NA	NA	NA	NA	NA	NA	NA	NA	NA	hypermethylated	hypermethylated	hypermethylated	hypermethylated	hypermethylated	hypermethylated	hypermethylated	hypermethylated	hypermethylated	hypermethylated	hypermethylated	hypermethylated	hypermethylated	hypermethylated	hypermethylated	hypermethylated	hypermethylated	hypermethylated	hypermethylated	hypermethylated	hypermethylated
chrX	154019234	154020204	IRAK1,MIR718	IRAK1,MIR718	S	7	120	1	32	11	39	subject	NA	NA	NA	NA	NA	NA	NA	NA	NA	NA	NA	NA	NA	NA	NA	NA	subject	subject	subject	escape	subject	subject	subject	subject	subject	subject	subject	subject	subject	subject	escape	subject	subject	escape	subject	subject	subject
chrX	154097110	154098015	MECP2	MECP2	S	6	120	0	34	10	40	subject	NA	NA	NA	NA	NA	NA	NA	NA	NA	NA	NA	NA	NA	NA	NA	NA	subject	subject	subject	escape	subject	subject	subject	subject	subject	subject	subject	subject	subject	subject	escape	subject	subject	escape	subject	subject	subject
chrX	154136752	154137199	NA	NA	NA	6	148	5	2	6	43	subject	NA	NA	NA	NA	NA	NA	NA	NA	NA	NA	NA	NA	NA	NA	NA	NA	subject	subject	subject	escape	subject	subject	subject	subject	subject	subject	subject	subject	subject	subject	escape	subject	subject	escape	subject	subject	subject
chrX	154295388	154295822	TEX28,TKTL1	TEX28,TKTL1	S	0	0	0	160	51	0	maleHigh	NA	NA	NA	NA	NA	NA	NA	NA	NA	NA	NA	NA	NA	NA	NA	NA	hypermethylated	hypermethylated	hypermethylated	hypermethylated	hypermethylated	hypermethylated	hypermethylated	hypermethylated	hypermethylated	hypermethylated	hypermethylated	hypermethylated	hypermethylated	hypermethylated	hypermethylated	hypermethylated	hypermethylated	hypermethylated	hypermethylated	hypermethylated	hypermethylated
chrX	154332685	154333011	NA	NA	NA	0	0	0	160	51	0	maleHigh	NA	NA	NA	NA	NA	NA	NA	NA	NA	NA	NA	NA	NA	NA	NA	NA	hypermethylated	hypermethylated	hypermethylated	hypermethylated	hypermethylated	hypermethylated	hypermethylated	hypermethylated	hypermethylated	hypermethylated	hypermethylated	hypermethylated	hypermethylated	hypermethylated	hypermethylated	hypermethylated	hypermethylated	hypermethylated	hypermethylated	hypermethylated	hypermethylated
chrX	154341197	154343071	NA	NA	NA	12	67	0	56	8	34	NA	NA	NA	NA	NA	NA	NA	NA	NA	NA	NA	NA	NA	NA	NA	NA	NA	hypermethylated	subject	subject	escape	hypermethylated	hypermethylated	subject	subject	subject	escape	NA	NA	hypermethylated	subject	escape	NA	hypermethylated	NA	NA	NA	hypermethylated
chrX	154345033	154345255	NA	NA	NA	1	4	1	7	10	1	maleHigh	NA	NA	NA	NA	NA	NA	NA	NA	NA	NA	NA	NA	NA	NA	NA	NA	NA	NA	NA	NA	NA	hypermethylated	NA	hypermethylated	NA	NA	NA	NA	NA	NA	NA	NA	NA	NA	NA	NA	NA
chrX	154357329	154357576	NA	NA	NA	0	1	0	157	51	0	maleHigh	NA	NA	NA	NA	NA	NA	NA	NA	NA	NA	NA	NA	NA	NA	NA	NA	hypermethylated	hypermethylated	hypermethylated	hypermethylated	hypermethylated	hypermethylated	hypermethylated	hypermethylated	hypermethylated	hypermethylated	hypermethylated	hypermethylated	hypermethylated	hypermethylated	hypermethylated	hypermethylated	hypermethylated	hypermethylated	hypermethylated	hypermethylated	hypermethylated
chrX	154370595	154372236	NA	NA	NA	5	145	2	8	8	38	subject	NA	NA	NA	NA	NA	NA	NA	NA	NA	NA	NA	NA	NA	NA	NA	NA	subject	subject	subject	escape	subject	subject	subject	subject	subject	subject	subject	subject	subject	subject	escape	subject	subject	escape	subject	subject	subject
chrX	154374352	154374901	FLNA	FLNA	S	5	114	2	37	12	39	subject	NA	NA	NA	NA	NA	NA	NA	NA	NA	NA	NA	NA	NA	NA	NA	NA	subject	subject	subject	escape	subject	subject	subject	subject	subject	subject	subject	subject	subject	subject	escape	subject	subject	escape	subject	subject	subject
chrX	154377974	154379877	EMD	EMD	S	6	131	0	24	0	49	subject	NA	NA	NA	NA	NA	NA	NA	NA	NA	NA	NA	NA	NA	NA	NA	NA	subject	subject	subject	escape	subject	subject	subject	subject	subject	subject	subject	subject	subject	subject	escape	subject	subject	escape	subject	subject	subject
chrX	154386858	154387080	NA	NA	NA	0	2	0	7	6	3	maleHigh	NA	NA	NA	NA	NA	NA	NA	NA	NA	NA	NA	NA	NA	NA	NA	NA	NA	NA	NA	NA	NA	NA	NA	NA	NA	NA	NA	NA	NA	NA	NA	NA	NA	NA	NA	NA	NA
chrX	154389042	154390952	NA	NA	NA	6	79	0	55	16	31	NA	NA	NA	NA	NA	NA	NA	NA	NA	NA	NA	NA	NA	NA	NA	NA	NA	subject	subject	escape	escape	subject	subject	hypermethylated	hypermethylated	NA	subject	subject	subject	subject	NA	NA	NA	NA	NA	NA	NA	subject
chrX	154397754	154398983	RPL10,SNORA70	RPL10,SNORA70	S	5	150	2	4	0	51	subject	NA	NA	NA	NA	NA	NA	NA	NA	NA	NA	NA	NA	NA	NA	NA	NA	subject	subject	subject	escape	subject	subject	subject	subject	subject	subject	subject	subject	subject	subject	escape	subject	subject	escape	subject	subject	subject
chrX	154411398	154412338	DNASE1L1,TAZ	DNASE1L1,TAZ	S	7	135	0	16	2	49	subject	NA	NA	NA	NA	NA	NA	NA	NA	NA	NA	NA	NA	NA	NA	NA	NA	subject	subject	subject	escape	subject	subject	subject	subject	subject	subject	subject	subject	subject	subject	escape	subject	subject	escape	subject	subject	subject
chrX	154428387	154429017	CH17-340M24.3,ATP6AP1	ATP6AP1	S	6	135	1	19	2	45	subject	NA	NA	NA	NA	NA	NA	NA	NA	NA	NA	NA	NA	NA	NA	NA	NA	subject	subject	subject	escape	subject	subject	subject	subject	subject	subject	subject	subject	subject	subject	escape	subject	subject	escape	subject	subject	subject
chrX	154436415	154437719	GDI1	GDI1	S	5	130	2	24	14	33	subject	NA	NA	NA	NA	NA	NA	NA	NA	NA	NA	NA	NA	NA	NA	NA	NA	subject	subject	subject	escape	subject	subject	subject	subject	subject	subject	subject	subject	subject	subject	escape	subject	subject	escape	subject	subject	subject
chrX	154443927	154444672	FAM50A	FAM50A	S	7	126	2	25	11	38	subject	NA	NA	NA	NA	NA	NA	NA	NA	NA	NA	NA	NA	NA	NA	NA	NA	subject	subject	subject	escape	subject	subject	subject	subject	subject	subject	subject	subject	subject	subject	escape	subject	subject	escape	subject	subject	subject
chrX	154457754	154458784	PLXNA3	PLXNA3	S	6	125	1	28	9	42	subject	NA	NA	NA	NA	NA	NA	NA	NA	NA	NA	NA	NA	NA	NA	NA	NA	subject	subject	subject	escape	subject	subject	subject	subject	subject	subject	subject	subject	subject	subject	escape	subject	subject	escape	subject	subject	subject
chrX	154460252	154460520	PLXNA3	PLXNA3	S	0	0	0	159	51	0	maleHigh	NA	NA	NA	NA	NA	NA	NA	NA	NA	NA	NA	NA	NA	NA	NA	NA	hypermethylated	hypermethylated	hypermethylated	hypermethylated	hypermethylated	hypermethylated	hypermethylated	hypermethylated	hypermethylated	hypermethylated	hypermethylated	hypermethylated	hypermethylated	hypermethylated	hypermethylated	hypermethylated	hypermethylated	hypermethylated	hypermethylated	hypermethylated	hypermethylated
chrX	154463825	154464253	NA	NA	NA	0	1	0	156	51	0	maleHigh	NA	NA	NA	NA	NA	NA	NA	NA	NA	NA	NA	NA	NA	NA	NA	NA	hypermethylated	hypermethylated	hypermethylated	hypermethylated	hypermethylated	hypermethylated	hypermethylated	hypermethylated	hypermethylated	hypermethylated	hypermethylated	hypermethylated	hypermethylated	hypermethylated	hypermethylated	hypermethylated	hypermethylated	hypermethylated	hypermethylated	hypermethylated	hypermethylated
chrX	154466009	154466431	NA	NA	NA	0	1	0	159	51	0	maleHigh	NA	NA	NA	NA	NA	NA	NA	NA	NA	NA	NA	NA	NA	NA	NA	NA	hypermethylated	hypermethylated	hypermethylated	hypermethylated	hypermethylated	hypermethylated	hypermethylated	hypermethylated	hypermethylated	hypermethylated	hypermethylated	hypermethylated	hypermethylated	hypermethylated	hypermethylated	hypermethylated	hypermethylated	hypermethylated	hypermethylated	hypermethylated	hypermethylated
chrX	154468158	154468525	NA	NA	NA	0	0	0	160	51	0	maleHigh	NA	NA	NA	NA	NA	NA	NA	NA	NA	NA	NA	NA	NA	NA	NA	NA	hypermethylated	hypermethylated	hypermethylated	hypermethylated	hypermethylated	hypermethylated	hypermethylated	hypermethylated	hypermethylated	hypermethylated	hypermethylated	hypermethylated	hypermethylated	hypermethylated	hypermethylated	hypermethylated	hypermethylated	hypermethylated	hypermethylated	hypermethylated	hypermethylated
chrX	154478589	154479477	LAGE3	LAGE3	S	5	135	2	18	5	42	subject	NA	NA	NA	NA	NA	NA	NA	NA	NA	NA	NA	NA	NA	NA	NA	NA	subject	subject	subject	escape	subject	subject	subject	subject	subject	subject	subject	subject	subject	subject	escape	subject	subject	escape	subject	subject	subject
chrX	154485949	154487036	UBL4A	UBL4A	S	7	126	0	25	13	36	subject	NA	NA	NA	NA	NA	NA	NA	NA	NA	NA	NA	NA	NA	NA	NA	NA	subject	subject	subject	escape	subject	subject	subject	subject	subject	subject	subject	subject	subject	subject	escape	subject	subject	escape	subject	subject	subject
chrX	154490315	154491116	SLC10A3	SLC10A3	S	7	138	0	15	2	46	subject	NA	NA	NA	NA	NA	NA	NA	NA	NA	NA	NA	NA	NA	NA	NA	NA	subject	subject	subject	escape	subject	subject	subject	subject	subject	subject	subject	subject	subject	subject	escape	subject	subject	escape	subject	subject	subject
chrX	154506658	154506874	NA	NA	NA	0	0	0	158	51	0	maleHigh	NA	NA	NA	NA	NA	NA	NA	NA	NA	NA	NA	NA	NA	NA	NA	NA	hypermethylated	hypermethylated	hypermethylated	hypermethylated	hypermethylated	hypermethylated	hypermethylated	hypermethylated	hypermethylated	hypermethylated	hypermethylated	hypermethylated	hypermethylated	hypermethylated	hypermethylated	hypermethylated	hypermethylated	hypermethylated	hypermethylated	hypermethylated	hypermethylated
chrX	154515887	154516507	FAM3A	FAM3A	S	7	130	3	17	1	49	subject	NA	NA	NA	NA	NA	NA	NA	NA	NA	NA	NA	NA	NA	NA	NA	NA	subject	subject	subject	escape	subject	subject	subject	subject	subject	subject	subject	subject	subject	subject	escape	subject	subject	escape	subject	subject	subject
chrX	154517199	154517411	FAM3A	FAM3A	S	0	20	0	140	49	1	maleHigh	NA	NA	NA	NA	NA	NA	NA	NA	NA	NA	NA	NA	NA	NA	NA	NA	hypermethylated	hypermethylated	hypermethylated	hypermethylated	hypermethylated	hypermethylated	hypermethylated	hypermethylated	hypermethylated	hypermethylated	hypermethylated	hypermethylated	hypermethylated	hypermethylated	hypermethylated	hypermethylated	hypermethylated	hypermethylated	hypermethylated	hypermethylated	hypermethylated
chrX	154546678	154547921	G6PD,IKBKG	G6PD,IKBKG	S	6	135	0	20	8	41	subject	NA	NA	NA	NA	NA	NA	NA	NA	NA	NA	NA	NA	NA	NA	NA	NA	subject	subject	subject	escape	subject	subject	subject	subject	subject	subject	subject	subject	subject	subject	escape	subject	subject	escape	subject	subject	subject
chrX	154560319	154560587	NA	NA	NA	0	5	0	117	47	0	maleHigh	NA	NA	NA	NA	NA	NA	NA	NA	NA	NA	NA	NA	NA	NA	NA	NA	hypermethylated	hypermethylated	hypermethylated	hypermethylated	hypermethylated	hypermethylated	hypermethylated	hypermethylated	hypermethylated	NA	NA	NA	hypermethylated	NA	NA	NA	NA	NA	NA	NA	NA
chrX	154643850	154644118	NA	NA	NA	1	4	1	56	21	2	maleHigh	NA	NA	NA	NA	NA	NA	NA	NA	NA	NA	NA	NA	NA	NA	NA	NA	NA	NA	hypermethylated	NA	NA	NA	NA	hypermethylated	hypermethylated	hypermethylated	NA	NA	NA	NA	NA	hypermethylated	NA	hypermethylated	NA	hypermethylated	NA
chrX	154750563	154751375	GAB3	GAB3	S	6	126	3	22	12	38	subject	NA	NA	NA	NA	NA	NA	NA	NA	NA	NA	NA	NA	NA	NA	NA	NA	subject	subject	subject	escape	subject	subject	subject	subject	subject	subject	subject	subject	subject	subject	escape	subject	subject	escape	subject	subject	subject
chrX	154762565	154763556	DKC1	DKC1	S	6	140	1	14	0	50	subject	NA	NA	NA	NA	NA	NA	NA	NA	NA	NA	NA	NA	NA	NA	NA	NA	subject	subject	subject	escape	subject	subject	subject	subject	subject	subject	subject	subject	subject	subject	escape	subject	subject	escape	subject	subject	subject
chrX	154805091	154805660	MPP1	MPP1	S	7	147	0	5	2	48	subject	NA	NA	NA	NA	NA	NA	NA	NA	NA	NA	NA	NA	NA	NA	NA	NA	subject	subject	subject	escape	subject	subject	subject	subject	subject	subject	subject	subject	subject	subject	escape	subject	subject	escape	subject	subject	subject
chrX	154884849	154885291	F8,H2AFB2,H2AFB3,H2AFB1,F8A1,F8A3,F8A2	F8,H2AFB2,H2AFB3,F8A3	S	0	0	0	89	34	0	maleHigh	NA	NA	NA	NA	NA	NA	NA	NA	NA	NA	NA	NA	NA	NA	NA	NA	NA	hypermethylated	hypermethylated	hypermethylated	NA	NA	NA	NA	NA	NA	NA	NA	NA	NA	NA	NA	NA	NA	NA	NA	NA
chrX	154886116	154887248	F8,H2AFB2,H2AFB3,H2AFB1,F8A1,F8A3,F8A2,MIR1184-3,MIR1184-2,MIR1184-1	F8,H2AFB2,H2AFB3,F8A3,MIR1184-1	S	12	34	2	45	7	27	NA	NA	NA	NA	NA	NA	NA	NA	NA	NA	NA	NA	NA	NA	NA	NA	NA	NA	subject	hypermethylated	escape	NA	NA	hypermethylated	NA	NA	NA	NA	NA	NA	NA	NA	NA	NA	NA	NA	NA	NA
chrX	155026640	155027421	FUNDC2	FUNDC2	S	6	141	0	14	0	51	subject	NA	NA	NA	NA	NA	NA	NA	NA	NA	NA	NA	NA	NA	NA	NA	NA	subject	subject	subject	escape	subject	subject	subject	subject	subject	subject	subject	subject	subject	subject	escape	subject	subject	escape	subject	subject	subject
chrX	155070787	155071520	CMC4,MTCP1,BRCC3	MTCP1,BRCC3	S,discordant	5	136	2	18	11	40	subject	NA	NA	NA	NA	NA	NA	NA	NA	NA	NA	NA	NA	NA	NA	NA	NA	subject	subject	subject	escape	subject	subject	subject	subject	subject	subject	subject	subject	subject	subject	escape	subject	subject	escape	subject	subject	subject
chrX	155216243	155216492	VBP1	VBP1	S	6	143	3	9	1	50	subject	NA	NA	NA	NA	NA	NA	NA	NA	NA	NA	NA	NA	NA	NA	NA	NA	subject	subject	subject	escape	subject	subject	subject	subject	subject	subject	subject	subject	subject	subject	escape	subject	subject	escape	subject	subject	subject
chrX	155264018	155264622	RAB39B	RAB39B	S	7	148	1	5	2	49	subject	NA	NA	NA	NA	NA	NA	NA	NA	NA	NA	NA	NA	NA	NA	NA	NA	subject	subject	subject	escape	subject	subject	subject	subject	subject	subject	subject	subject	subject	subject	escape	subject	subject	escape	subject	subject	subject
chrX	155380586	155381028	H2AFB2,H2AFB3,H2AFB1,F8A1,F8A3,F8A2	H2AFB2,H2AFB3,F8A3	NA	0	0	0	4	2	0	maleHigh	NA	NA	NA	NA	NA	NA	NA	NA	NA	NA	NA	NA	NA	NA	NA	NA	NA	NA	NA	NA	NA	NA	NA	NA	NA	NA	NA	NA	NA	NA	NA	NA	NA	NA	NA	NA	NA
chrX	155381856	155382988	H2AFB2,H2AFB3,H2AFB1,F8A1,F8A3,F8A2,MIR1184-2,MIR1184-3,MIR1184-1	H2AFB2,H2AFB3,F8A3,MIR1184-1	S	9	3	0	7	2	8	NA	NA	NA	NA	NA	NA	NA	NA	NA	NA	NA	NA	NA	NA	NA	NA	NA	NA	NA	NA	NA	NA	NA	NA	NA	NA	NA	NA	NA	NA	NA	NA	NA	NA	NA	NA	NA	NA
chrX	155457726	155458858	F8A1,F8A3,F8A2,MIR1184-2,MIR1184-3,MIR1184-1,H2AFB2,H2AFB3,H2AFB1	F8A3,MIR1184-1,H2AFB2,H2AFB3	S	12	25	0	35	4	24	NA	NA	NA	NA	NA	NA	NA	NA	NA	NA	NA	NA	NA	NA	NA	NA	NA	NA	NA	subject	NA	hypermethylated	NA	NA	NA	NA	NA	NA	NA	hypermethylated	NA	escape	hypermethylated	NA	NA	NA	NA	NA
chrX	155459685	155460127	F8A1,F8A3,F8A2,H2AFB2,H2AFB3,H2AFB1	F8A3,H2AFB2,H2AFB3	NA	0	1	0	23	12	0	maleHigh	NA	NA	NA	NA	NA	NA	NA	NA	NA	NA	NA	NA	NA	NA	NA	NA	NA	NA	NA	NA	NA	hypermethylated	hypermethylated	NA	NA	NA	hypermethylated	NA	NA	NA	NA	NA	hypermethylated	NA	NA	NA	NA
chrX	155612451	155613058	TMLHE,SPRY3	TMLHE,SPRY3	S	6	148	3	2	0	51	subject	NA	NA	NA	NA	NA	NA	NA	NA	NA	NA	NA	NA	NA	NA	NA	NA	subject	subject	subject	escape	subject	subject	subject	subject	subject	subject	subject	subject	subject	subject	escape	subject	subject	escape	subject	subject	subject
chrX	155881125	155881514	VAMP7	VAMP7	S	4	145	0	3	39	0	maleHigh	NA	NA	NA	NA	NA	NA	NA	NA	NA	NA	NA	NA	NA	NA	NA	NA	subject	subject	subject	subject	subject	subject	subject	subject	subject	subject	subject	subject	subject	subject	subject	subject	subject	subject	subject	subject	subject
chrX	156016595	156016903	WASIR1	NA	NA	8	44	1	37	33	5	maleHigh	NA	NA	NA	NA	NA	NA	NA	NA	NA	NA	NA	NA	NA	NA	NA	NA	subject	subject	subject	subject	hypermethylated	hypermethylated	NA	hypermethylated	NA	hypermethylated	NA	NA	NA	NA	NA	NA	NA	hypermethylated	NA	NA	NA
[truncated: 239 more columns]

## Sheet: Human.450k
gene	humanGene	humanStatus	Etotal	Stotal	Utotal	Htotal	maleHigh	maleLow	overallCall	female.human.1	female.human.2	male.human.3	female.human.4	male.human.5	female.human.6	female.human.7	male.human.8	female.human.9
MTM1	MTM1	NA	0	6	0	0	3	0	maleHigh	subject	subject	subject	subject	subject	subject	subject	subject	subject
TCEANC	TCEANC	NA	1	3	2	0	0	3	NA	uncallable	subject	escape	subject	escape	subject	escape	escape	uncallable
RPL10,SNORA70	RPL10,SNORA70	NA	0	6	0	0	0	3	subject	subject	subject	escape	subject	escape	subject	subject	escape	subject
UBE2A	UBE2A	NA	0	5	0	1	0	3	subject	subject	subject	escape	hypermethylated	escape	subject	subject	escape	subject
AIFM1	AIFM1	NA	0	6	0	0	0	3	subject	subject	subject	escape	subject	escape	subject	subject	escape	subject
		NA	0	6	0	0	0	3	subject	subject	subject	escape	subject	escape	subject	subject	escape	subject
TMSB4X,TMSL3	TMSB4X,TMSL3	NA	0	6	0	0	0	3	subject	subject	subject	escape	subject	escape	subject	subject	escape	subject
PIM2	PIM2	NA	0	6	0	0	1	0	maleHigh	subject	subject	subject	subject	uncallable	subject	subject	uncallable	subject
CLCN5	CLCN5	NA	0	5	0	1	0	3	subject	subject	subject	escape	subject	escape	hypermethylated	subject	escape	subject
LOC100133957,UXT	LOC100133957,UXT	NA	0	6	0	0	0	3	subject	subject	subject	escape	subject	escape	subject	subject	escape	subject
AMMECR1	AMMECR1	NA	0	6	0	0	0	0	subject	subject	subject	uncallable	subject	uncallable	subject	subject	uncallable	subject
MORF4L2	MORF4L2	NA	0	6	0	0	0	3	subject	subject	subject	escape	subject	escape	subject	subject	escape	subject
RLIM	RLIM	NA	0	6	0	0	0	0	subject	subject	subject	uncallable	subject	uncallable	subject	subject	uncallable	subject
LOC729609	LOC729609	NA	0	6	0	0	3	0	maleHigh	subject	subject	subject	subject	subject	subject	subject	subject	subject
FAM127B	FAM127B	NA	0	6	0	0	3	0	maleHigh	subject	subject	subject	subject	subject	subject	subject	subject	subject
MOSPD1	MOSPD1	NA	0	6	0	0	0	0	subject	subject	subject	uncallable	subject	uncallable	subject	subject	uncallable	subject
ARHGEF9	ARHGEF9	NA	0	6	0	0	0	3	subject	subject	subject	escape	subject	escape	subject	subject	escape	subject
CXorf38	CXorf38	NA	0	5	1	0	0	2	subject	subject	subject	escape	subject	uncallable	subject	uncallable	escape	subject
LOC401588,ZNF674	LOC401588,ZNF674	NA	0	6	0	0	0	3	subject	subject	subject	escape	subject	escape	subject	subject	escape	subject
CXorf58,APOO	CXorf58,APOO	NA	0	6	0	0	0	0	subject	subject	subject	uncallable	subject	uncallable	subject	subject	uncallable	subject
COX7B,MAGT1	COX7B,MAGT1	NA	0	6	0	0	0	3	subject	subject	subject	escape	subject	escape	subject	subject	escape	subject
USP51	USP51	NA	0	6	0	0	0	3	subject	subject	subject	escape	subject	escape	subject	subject	escape	subject
PHF6	PHF6	NA	0	6	0	0	0	2	subject	subject	subject	uncallable	subject	escape	subject	subject	escape	subject
HCCS	HCCS	NA	0	6	0	0	0	3	subject	subject	subject	escape	subject	escape	subject	subject	escape	subject
LAS1L	LAS1L	NA	0	5	1	0	0	3	subject	subject	subject	escape	subject	escape	subject	uncallable	escape	subject
RPS6KA3	RPS6KA3	NA	0	6	0	0	0	3	subject	subject	subject	escape	subject	escape	subject	subject	escape	subject
MECP2	MECP2	NA	0	6	0	0	0	0	subject	subject	subject	uncallable	subject	uncallable	subject	subject	uncallable	subject
ZDHHC9	ZDHHC9	NA	0	6	0	0	3	0	maleHigh	subject	subject	subject	subject	subject	subject	subject	subject	subject
RPGR	RPGR	NA	0	6	0	0	0	0	subject	subject	subject	uncallable	subject	uncallable	subject	subject	uncallable	subject
ERCC6L,PIN4	ERCC6L,PIN4	NA	0	6	0	0	3	0	maleHigh	subject	subject	subject	subject	subject	subject	subject	subject	subject
ZNF185	ZNF185	NA	0	1	0	5	3	0	maleHigh	hypermethylated	hypermethylated	hypermethylated	hypermethylated	hypermethylated	hypermethylated	hypermethylated	hypermethylated	subject
NSDHL,CETN2	NSDHL,CETN2	NA	0	6	0	0	0	3	subject	subject	subject	escape	subject	escape	subject	subject	escape	subject
		NA	4	2	0	0	0	2	VE	escape	subject	escape	subject	escape	escape	escape	uncallable	escape
LOC158572,USP27X	LOC158572,USP27X	NA	0	6	0	0	0	3	subject	subject	subject	escape	subject	escape	subject	subject	escape	subject
GPKOW	GPKOW	NA	0	6	0	0	0	3	subject	subject	subject	escape	subject	escape	subject	subject	escape	subject
SLC25A5,LOC100303728	SLC25A5,LOC100303728	NA	0	6	0	0	0	3	subject	subject	subject	escape	subject	escape	subject	subject	escape	subject
PNPLA4	PNPLA4	NA	0	6	0	0	3	0	maleHigh	subject	subject	subject	subject	subject	subject	subject	subject	subject
TFE3	TFE3	NA	0	6	0	0	0	3	subject	subject	subject	escape	subject	escape	subject	subject	escape	subject
FLNA	FLNA	NA	0	6	0	0	1	0	maleHigh	subject	subject	uncallable	subject	subject	subject	subject	uncallable	subject
RPL36A	RPL36A	NA	0	6	0	0	0	3	subject	subject	subject	escape	subject	escape	subject	subject	escape	subject
GLA,HNRNPH2	GLA,HNRNPH2	NA	0	6	0	0	0	3	subject	subject	subject	escape	subject	escape	subject	subject	escape	subject
CXorf42	CXorf42	NA	0	6	0	0	0	3	subject	subject	subject	escape	subject	escape	subject	subject	escape	subject
ZNF81	ZNF81	NA	0	5	1	0	0	3	subject	subject	uncallable	escape	subject	escape	subject	subject	escape	subject
PORCN	PORCN	NA	0	6	0	0	3	0	maleHigh	subject	subject	subject	subject	subject	subject	subject	subject	subject
LOC554203	LOC554203	NA	3	0	3	0	0	0	NA	uncallable	uncallable	uncallable	uncallable	uncallable	escape	escape	uncallable	escape
TSC22D3	TSC22D3	NA	0	6	0	0	3	0	maleHigh	subject	subject	subject	subject	subject	subject	subject	subject	subject
HUWE1	HUWE1	NA	0	6	0	0	0	3	subject	subject	subject	escape	subject	escape	subject	subject	escape	subject
MBTPS2	MBTPS2	NA	0	6	0	0	0	3	subject	subject	subject	escape	subject	escape	subject	subject	escape	subject
ATG4A,PSMD10	ATG4A,PSMD10	NA	0	6	0	0	0	3	subject	subject	subject	escape	subject	escape	subject	subject	escape	subject
MAP3K7IP3	MAP3K7IP3	NA	0	6	0	0	0	3	subject	subject	subject	escape	subject	escape	subject	subject	escape	subject
UBA1	UBA1	NA	0	6	0	0	3	0	maleHigh	subject	subject	subject	subject	subject	subject	subject	subject	subject
LOC139201,CHIC1	LOC139201,CHIC1	NA	0	6	0	0	0	3	subject	subject	subject	escape	subject	escape	subject	subject	escape	subject
NDUFB11,RBM10	NDUFB11,RBM10	NA	0	6	0	0	0	3	subject	subject	subject	escape	subject	escape	subject	subject	escape	subject
MSL3	MSL3	NA	0	6	0	0	0	2	subject	subject	subject	uncallable	subject	escape	subject	subject	escape	subject
LAGE3	LAGE3	NA	0	4	0	2	0	3	NA	subject	subject	escape	hypermethylated	escape	hypermethylated	subject	escape	subject
RAP2C	RAP2C	NA	0	5	1	0	0	3	subject	subject	subject	escape	uncallable	escape	subject	subject	escape	subject
MCART6	MCART6	NA	0	6	0	0	0	3	subject	subject	subject	escape	subject	escape	subject	subject	escape	subject
WDR44	WDR44	NA	0	6	0	0	0	3	subject	subject	subject	escape	subject	escape	subject	subject	escape	subject
RPS4X	RPS4X	NA	6	0	0	0	0	3	escape	escape	escape	escape	escape	escape	escape	escape	escape	escape
ZNF449,ZNF75D	ZNF449,ZNF75D	NA	0	6	0	0	0	3	subject	subject	subject	escape	subject	escape	subject	subject	escape	subject
AMOT	AMOT	NA	1	5	0	0	0	3	subject	subject	subject	escape	subject	escape	subject	escape	escape	subject
ZBTB33	ZBTB33	NA	0	6	0	0	0	3	subject	subject	subject	escape	subject	escape	subject	subject	escape	subject
CDKL5	CDKL5	NA	2	4	0	0	0	3	VE	subject	escape	escape	escape	escape	subject	subject	escape	subject
CSTF2	CSTF2	NA	0	6	0	0	0	3	subject	subject	subject	escape	subject	escape	subject	subject	escape	subject
ZRSR2	ZRSR2	NA	6	0	0	0	0	3	escape	escape	escape	escape	escape	escape	escape	escape	escape	escape
RBM3	RBM3	NA	0	5	0	1	0	0	subject	subject	subject	uncallable	hypermethylated	uncallable	subject	subject	uncallable	subject
ZFX	ZFX	NA	4	0	2	0	0	0	NA	escape	uncallable	uncallable	uncallable	uncallable	escape	escape	uncallable	escape
BRWD3	BRWD3	NA	0	6	0	0	0	3	subject	subject	subject	escape	subject	escape	subject	subject	escape	subject
HCFC1,TMEM187	HCFC1,TMEM187	NA	0	6	0	0	0	3	subject	subject	subject	escape	subject	escape	subject	subject	escape	subject
MAGED2	MAGED2	NA	0	5	1	0	0	3	subject	subject	uncallable	escape	subject	escape	subject	subject	escape	subject
TCEAL1	TCEAL1	NA	1	4	1	0	0	1	NA	subject	subject	uncallable	subject	escape	subject	escape	uncallable	uncallable
CXorf15	CXorf15	NA	6	0	0	0	0	3	escape	escape	escape	escape	escape	escape	escape	escape	escape	escape
KDM6A	KDM6A	NA	6	0	0	0	0	3	escape	escape	escape	escape	escape	escape	escape	escape	escape	escape
NKRF	NKRF	NA	0	6	0	0	0	3	subject	subject	subject	escape	subject	escape	subject	subject	escape	subject
HAUS7	HAUS7	NA	0	4	0	2	3	0	maleHigh	subject	subject	subject	hypermethylated	subject	hypermethylated	subject	subject	subject
PDHA1	PDHA1	NA	0	6	0	0	0	0	subject	subject	subject	uncallable	subject	uncallable	subject	subject	uncallable	subject
MTCP1,MTCP1NB,BRCC3	MTCP1,MTCP1NB,BRCC3	NA	0	6	0	0	0	3	subject	subject	subject	escape	subject	escape	subject	subject	escape	subject
FLNA	FLNA	NA	0	6	0	0	3	0	maleHigh	subject	subject	subject	subject	subject	subject	subject	subject	subject
FAM123B	FAM123B	NA	0	6	0	0	0	3	subject	subject	subject	escape	subject	escape	subject	subject	escape	subject
CUL4B	CUL4B	NA	0	6	0	0	0	3	subject	subject	subject	escape	subject	escape	subject	subject	escape	subject
MTMR8	MTMR8	NA	0	6	0	0	0	3	subject	subject	subject	escape	subject	escape	subject	subject	escape	subject
ZMYM3,BCYRN1	ZMYM3,BCYRN1	NA	0	6	0	0	0	3	subject	subject	subject	escape	subject	escape	subject	subject	escape	subject
SMS	SMS	NA	0	6	0	0	3	0	maleHigh	subject	subject	subject	subject	subject	subject	subject	subject	subject
UPF3B	UPF3B	NA	0	6	0	0	0	3	subject	subject	subject	escape	subject	escape	subject	subject	escape	subject
ACOT9	ACOT9	NA	0	6	0	0	0	3	subject	subject	subject	escape	subject	escape	subject	subject	escape	subject
UBL4A	UBL4A	NA	0	4	0	2	0	3	NA	subject	subject	escape	hypermethylated	escape	hypermethylated	subject	escape	subject
ZNF280C	ZNF280C	NA	0	6	0	0	3	0	maleHigh	subject	subject	subject	subject	subject	subject	subject	subject	subject
ELF4	ELF4	NA	0	0	0	6	3	0	maleHigh	hypermethylated	hypermethylated	hypermethylated	hypermethylated	hypermethylated	hypermethylated	hypermethylated	hypermethylated	hypermethylated
MAGEE1	MAGEE1	NA	0	6	0	0	0	0	subject	subject	subject	uncallable	subject	uncallable	subject	subject	uncallable	subject
ZNF41	ZNF41	NA	0	3	0	3	0	3	NA	subject	hypermethylated	escape	hypermethylated	escape	hypermethylated	subject	escape	subject
SLC25A43	SLC25A43	NA	0	6	0	0	3	0	maleHigh	subject	subject	subject	subject	subject	subject	subject	subject	subject
MED14	MED14	NA	6	0	0	0	0	3	escape	escape	escape	escape	escape	escape	escape	escape	escape	escape
SNX12	SNX12	NA	0	6	0	0	0	3	subject	subject	subject	escape	subject	escape	subject	subject	escape	subject
GPRASP1	GPRASP1	NA	0	4	2	0	3	0	maleHigh	subject	uncallable	subject	uncallable	subject	subject	subject	subject	subject
FAM122B,FAM122C	FAM122B,FAM122C	NA	0	6	0	0	0	2	subject	subject	subject	uncallable	subject	escape	subject	subject	escape	subject
KDM5C	KDM5C	NA	6	0	0	0	0	3	escape	escape	escape	escape	escape	escape	escape	escape	escape	escape
USP9X	USP9X	NA	6	0	0	0	0	3	escape	escape	escape	escape	escape	escape	escape	escape	escape	escape
FAM104B	FAM104B	NA	0	6	0	0	0	3	subject	subject	subject	escape	subject	escape	subject	subject	escape	subject
PHF8	PHF8	NA	0	6	0	0	0	3	subject	subject	subject	escape	subject	escape	subject	subject	escape	subject
SCML1	SCML1	NA	0	6	0	0	0	1	subject	subject	subject	uncallable	subject	uncallable	subject	subject	escape	subject
EIF1AX	EIF1AX	NA	6	0	0	0	0	3	escape	escape	escape	escape	escape	escape	escape	escape	escape	escape
ZNF275	ZNF275	NA	0	6	0	0	0	3	subject	subject	subject	escape	subject	escape	subject	subject	escape	subject
ACSL4	ACSL4	NA	0	5	0	1	0	3	subject	subject	subject	escape	subject	escape	hypermethylated	subject	escape	subject
ALG13	ALG13	NA	0	6	0	0	3	0	maleHigh	subject	subject	subject	subject	subject	subject	subject	subject	subject
GEMIN8	GEMIN8	NA	6	0	0	0	0	3	escape	escape	escape	escape	escape	escape	escape	escape	escape	escape
DIAPH2	DIAPH2	NA	0	5	1	0	0	1	subject	subject	subject	uncallable	subject	uncallable	subject	subject	escape	uncallable
TIMM8A	TIMM8A	NA	0	6	0	0	0	3	subject	subject	subject	escape	subject	escape	subject	subject	escape	subject
SUV39H1	SUV39H1	NA	0	4	0	2	3	0	maleHigh	hypermethylated	subject	subject	hypermethylated	subject	subject	subject	subject	subject
ARHGAP4	ARHGAP4	NA	0	6	0	0	0	1	subject	subject	subject	uncallable	subject	uncallable	subject	subject	escape	subject
BCAP31,ABCD1	BCAP31,ABCD1	NA	0	3	0	3	0	3	NA	subject	hypermethylated	escape	hypermethylated	escape	hypermethylated	subject	escape	subject
		NA	0	6	0	0	0	3	subject	subject	subject	escape	subject	escape	subject	subject	escape	subject
IRAK1,MIR718	IRAK1,MIR718	NA	0	4	0	2	0	3	NA	subject	subject	escape	hypermethylated	escape	hypermethylated	subject	escape	subject
DDX3X	DDX3X	NA	6	0	0	0	0	3	escape	escape	escape	escape	escape	escape	escape	escape	escape	escape
		NA	0	6	0	0	0	0	subject	subject	subject	uncallable	subject	uncallable	subject	subject	uncallable	subject
ZBTB33	ZBTB33	NA	0	6	0	0	0	2	subject	subject	subject	uncallable	subject	escape	subject	subject	escape	subject
NONO,BCYRN1	NONO,BCYRN1	NA	0	6	0	0	1	0	maleHigh	subject	subject	uncallable	subject	subject	subject	subject	uncallable	subject
CXorf39	CXorf39	NA	0	6	0	0	0	0	subject	subject	subject	uncallable	subject	uncallable	subject	subject	uncallable	subject
PHKA2	PHKA2	NA	0	6	0	0	0	3	subject	subject	subject	escape	subject	escape	subject	subject	escape	subject
GK	GK	NA	0	6	0	0	0	3	subject	subject	subject	escape	subject	escape	subject	subject	escape	subject
WDR45	WDR45	NA	0	6	0	0	0	3	subject	subject	subject	escape	subject	escape	subject	subject	escape	subject
SPIN4	SPIN4	NA	0	6	0	0	0	3	subject	subject	subject	escape	subject	escape	subject	subject	escape	subject
TAF1,BCYRN1	TAF1,BCYRN1	NA	0	6	0	0	0	3	subject	subject	subject	escape	subject	escape	subject	subject	escape	subject
PRDX4	PRDX4	NA	0	6	0	0	0	3	subject	subject	subject	escape	subject	escape	subject	subject	escape	subject
HDAC6	HDAC6	NA	0	6	0	0	0	0	subject	subject	subject	uncallable	subject	uncallable	subject	subject	uncallable	subject
MOSPD2,FANCB	MOSPD2,FANCB	NA	0	6	0	0	0	3	subject	subject	subject	escape	subject	escape	subject	subject	escape	subject
PRPS2	PRPS2	NA	0	6	0	0	0	3	subject	subject	subject	escape	subject	escape	subject	subject	escape	subject
THOC2	THOC2	NA	0	6	0	0	0	3	subject	subject	subject	escape	subject	escape	subject	subject	escape	subject
TMEM164	TMEM164	NA	0	6	0	0	0	0	subject	subject	subject	uncallable	subject	uncallable	subject	subject	uncallable	subject
TRMT2B	TRMT2B	NA	0	6	0	0	0	3	subject	subject	subject	escape	subject	escape	subject	subject	escape	subject
NCRNA00182	NCRNA00182	NA	0	6	0	0	0	1	subject	subject	subject	uncallable	subject	uncallable	subject	subject	escape	subject
IGBP1	IGBP1	NA	0	6	0	0	0	3	subject	subject	subject	escape	subject	escape	subject	subject	escape	subject
		NA	0	6	0	0	0	2	subject	subject	subject	uncallable	subject	escape	subject	subject	escape	subject
EBP	EBP	NA	0	6	0	0	0	3	subject	subject	subject	escape	subject	escape	subject	subject	escape	subject
ZNF75D	ZNF75D	NA	0	6	0	0	0	3	subject	subject	subject	escape	subject	escape	subject	subject	escape	subject
MAP7D3	MAP7D3	NA	0	6	0	0	0	3	subject	subject	subject	escape	subject	escape	subject	subject	escape	subject
MAGED2	MAGED2	NA	0	3	0	3	3	0	maleHigh	hypermethylated	subject	subject	subject	subject	subject	hypermethylated	subject	hypermethylated
ARMCX5	ARMCX5	NA	0	6	0	0	0	3	subject	subject	subject	escape	subject	escape	subject	subject	escape	subject
EIF2S3	EIF2S3	NA	6	0	0	0	0	3	escape	escape	escape	escape	escape	escape	escape	escape	escape	escape
PQBP1,TIMM17B	PQBP1,TIMM17B	NA	0	6	0	0	0	3	subject	subject	subject	escape	subject	escape	subject	subject	escape	subject
SPACA5,ZNF182	SPACA5,ZNF182	NA	0	6	0	0	0	3	subject	subject	subject	escape	subject	escape	subject	subject	escape	subject
PRAF2	PRAF2	NA	0	6	0	0	0	3	subject	subject	subject	escape	subject	escape	subject	subject	escape	subject
WDR13	WDR13	NA	0	6	0	0	0	3	subject	subject	subject	escape	subject	escape	subject	subject	escape	subject
		NA	0	6	0	0	0	3	subject	subject	subject	escape	subject	escape	subject	subject	escape	subject
CDK16	CDK16	NA	3	0	3	0	0	3	NA	escape	uncallable	escape	uncallable	escape	uncallable	escape	escape	escape
STAG2	STAG2	NA	0	2	4	0	0	3	NA	uncallable	subject	escape	subject	escape	uncallable	uncallable	escape	uncallable
SYP	SYP	NA	0	6	0	0	0	3	subject	subject	subject	escape	subject	escape	subject	subject	escape	subject
SLC10A3	SLC10A3	NA	0	3	0	3	0	3	NA	subject	hypermethylated	escape	hypermethylated	escape	hypermethylated	subject	escape	subject
KIF4A,PDZD11	KIF4A,PDZD11	NA	0	6	0	0	0	1	subject	subject	subject	uncallable	subject	escape	subject	subject	uncallable	subject
C1GALT1C1	C1GALT1C1	NA	0	6	0	0	0	2	subject	subject	subject	escape	subject	escape	subject	subject	uncallable	subject
PIGA	PIGA	NA	0	6	0	0	0	3	subject	subject	subject	escape	subject	escape	subject	subject	escape	subject
WDR45	WDR45	NA	0	1	0	5	3	0	maleHigh	hypermethylated	hypermethylated	subject	hypermethylated	subject	hypermethylated	subject	subject	hypermethylated
IKBKG,G6PD	IKBKG,G6PD	NA	0	6	0	0	2	0	maleHigh	subject	subject	subject	subject	subject	subject	subject	uncallable	subject
EMD	EMD	NA	0	3	0	3	0	3	NA	subject	hypermethylated	escape	hypermethylated	escape	hypermethylated	subject	escape	subject
		NA	0	4	0	2	0	1	NA	subject	subject	escape	subject	uncallable	hypermethylated	subject	uncallable	hypermethylated
ARAF	ARAF	NA	0	6	0	0	0	3	subject	subject	subject	escape	subject	escape	subject	subject	escape	subject
USP11	USP11	NA	0	6	0	0	0	3	subject	subject	subject	escape	subject	escape	subject	subject	escape	subject
IDH3G,SSR4	IDH3G,SSR4	NA	0	6	0	0	0	3	subject	subject	subject	escape	subject	escape	subject	subject	escape	subject
PPP1R3F	PPP1R3F	NA	0	0	0	6	3	0	maleHigh	hypermethylated	hypermethylated	subject	hypermethylated	subject	hypermethylated	hypermethylated	subject	hypermethylated
DKC1	DKC1	NA	0	3	0	3	2	0	maleHigh	hypermethylated	subject	subject	subject	subject	hypermethylated	subject	uncallable	hypermethylated
HPRT1	HPRT1	NA	0	3	0	3	3	0	maleHigh	subject	hypermethylated	subject	hypermethylated	subject	hypermethylated	subject	subject	subject
BCOR	BCOR	NA	0	6	0	0	3	0	maleHigh	subject	subject	subject	subject	subject	subject	subject	subject	subject
2020-09-06	2020-09-06	NA	0	6	0	0	1	0	maleHigh	subject	subject	subject	subject	uncallable	subject	subject	uncallable	subject
DOCK11	DOCK11	NA	0	6	0	0	0	3	subject	subject	subject	escape	subject	escape	subject	subject	escape	subject
RBBP7	RBBP7	NA	0	6	0	0	0	3	subject	subject	subject	escape	subject	escape	subject	subject	escape	subject
TRAPPC2,OFD1	TRAPPC2,OFD1	NA	6	0	0	0	0	3	escape	escape	escape	escape	escape	escape	escape	escape	escape	escape
SLC9A7	SLC9A7	NA	0	6	0	0	0	3	subject	subject	subject	escape	subject	escape	subject	subject	escape	subject
DOCK11	DOCK11	NA	0	6	0	0	2	0	maleHigh	subject	subject	subject	subject	subject	subject	subject	uncallable	subject
HDHD1A	HDHD1A	NA	6	0	0	0	0	3	escape	escape	escape	escape	escape	escape	escape	escape	escape	escape
FAM3A	FAM3A	NA	0	6	0	0	3	0	maleHigh	subject	subject	subject	subject	subject	subject	subject	subject	subject
PRPS1	PRPS1	NA	0	6	0	0	0	3	subject	subject	subject	escape	subject	escape	subject	subject	escape	subject
DDX26B	DDX26B	NA	0	6	0	0	0	3	subject	subject	subject	escape	subject	escape	subject	subject	escape	subject
ASFMR1,FMR1	ASFMR1,FMR1	NA	0	6	0	0	0	3	subject	subject	subject	escape	subject	escape	subject	subject	escape	subject
CA5BP	CA5BP	NA	6	0	0	0	0	1	escape	escape	escape	uncallable	escape	uncallable	escape	escape	escape	escape
SYP	SYP	NA	0	6	0	0	0	3	subject	subject	subject	escape	subject	escape	subject	subject	escape	subject
FAM58A	FAM58A	NA	0	6	0	0	0	1	subject	subject	subject	uncallable	subject	uncallable	subject	subject	escape	subject
OGT,BCYRN1	OGT,BCYRN1	NA	0	6	0	0	0	3	subject	subject	subject	escape	subject	escape	subject	subject	escape	subject

## Sheet: Chimp.WGBS
#coordinates in panTro6
chr	start	end	gene	humanGene	humanStatus	Etotal	Stotal	Utotal	Htotal	maleHigh	maleLow	overallCall	female.chimp
chrX	1132	1488	NA	NA	NA	NA	NA	NA	NA	0	0	NA	NA
chrX	5976	6215	PLCXD1	PLCXD1	E	0	0	0	1	0	0	hypermethylated	hypermethylated
chrX	11455	11728	NA	NA	NA	0	0	0	1	0	0	hypermethylated	hypermethylated
chrX	14360	15080	NA	NA	NA	0	0	0	1	0	0	hypermethylated	hypermethylated
chrX	17168	18072	NA	NA	NA	0	0	0	1	0	0	hypermethylated	hypermethylated
chrX	19475	20114	NA	NA	NA	0	0	0	1	0	0	hypermethylated	hypermethylated
chrX	20966	21336	NA	NA	NA	0	0	0	1	0	0	hypermethylated	hypermethylated
chrX	21674	22315	NA	NA	NA	0	0	0	1	0	0	hypermethylated	hypermethylated
chrX	23342	23720	LOC107971129	NA	NA	0	0	0	1	0	0	hypermethylated	hypermethylated
chrX	24828	26411	GTPBP6,LOC107971129	GTPBP6	E	0	0	0	1	0	0	hypermethylated	hypermethylated
chrX	30443	30649	GTPBP6,LOC107971129	GTPBP6	E	1	0	0	0	0	0	escape	escape
chrX	32533	32896	NA	NA	NA	NA	NA	NA	NA	0	0	NA	NA
chrX	42944	43261	NA	NA	NA	NA	NA	NA	NA	0	0	NA	NA
chrX	43646	44744	NA	NA	NA	NA	NA	NA	NA	0	0	NA	NA
chrX	46744	56626	NA	NA	NA	NA	NA	NA	NA	0	0	NA	NA
chrX	59001	59975	NA	NA	NA	0	0	0	1	0	0	hypermethylated	hypermethylated
chrX	60793	61406	NA	NA	NA	NA	NA	NA	NA	0	0	NA	NA
chrX	66667	67197	NA	NA	NA	NA	NA	NA	NA	0	0	NA	NA
chrX	67614	68049	NA	NA	NA	NA	NA	NA	NA	0	0	NA	NA
chrX	70126	70638	NA	NA	NA	NA	NA	NA	NA	0	0	NA	NA
chrX	75608	76587	NA	NA	NA	NA	NA	NA	NA	0	0	NA	NA
chrX	78717	82945	NA	NA	NA	NA	NA	NA	NA	0	0	NA	NA
chrX	84688	85966	NA	NA	NA	0	0	0	1	0	0	hypermethylated	hypermethylated
chrX	86887	87357	NA	NA	NA	1	0	0	0	0	0	escape	escape
chrX	97974	99210	NA	NA	NA	0	0	0	1	0	0	hypermethylated	hypermethylated
chrX	110291	110534	LOC107972993,LOC112207101	NA	NA	1	0	0	0	0	0	escape	escape
chrX	118871	119088	NA	NA	NA	0	0	0	1	0	0	hypermethylated	hypermethylated
chrX	128079	128477	NA	NA	NA	1	0	0	0	0	0	escape	escape
chrX	139988	140292	NA	NA	NA	0	1	0	0	0	0	subject	subject
chrX	141558	141825	NA	NA	NA	0	0	0	1	0	0	hypermethylated	hypermethylated
chrX	142864	143410	NA	NA	NA	0	0	0	1	0	0	hypermethylated	hypermethylated
chrX	151482	151750	NA	NA	NA	1	0	0	0	0	0	escape	escape
chrX	152692	152964	NA	NA	NA	0	0	0	1	0	0	hypermethylated	hypermethylated
chrX	189947	190311	NA	NA	NA	0	1	0	0	0	0	subject	subject
chrX	203541	205032	NA	NA	NA	0	1	0	0	0	0	subject	subject
chrX	227527	227756	NA	NA	NA	0	0	0	1	0	0	hypermethylated	hypermethylated
chrX	229699	230329	NA	NA	NA	0	1	0	0	0	0	subject	subject
chrX	352864	354395	NA	NA	NA	0	1	0	0	0	0	subject	subject
chrX	357208	357979	NA	NA	NA	1	0	0	0	0	0	escape	escape
chrX	362257	362607	SHOX	SHOX	E	1	0	0	0	0	0	escape	escape
chrX	364920	366597	NA	NA	NA	1	0	0	0	0	0	escape	escape
chrX	367026	367381	NA	NA	NA	1	0	0	0	0	0	escape	escape
chrX	369128	369392	NA	NA	NA	1	0	0	0	0	0	escape	escape
chrX	369570	370090	NA	NA	NA	1	0	0	0	0	0	escape	escape
chrX	377328	377947	NA	NA	NA	1	0	0	0	0	0	escape	escape
chrX	379368	379991	NA	NA	NA	1	0	0	0	0	0	escape	escape
chrX	517542	518054	NA	NA	NA	1	0	0	0	0	0	escape	escape
chrX	533591	533845	NA	NA	NA	0	0	0	1	0	0	hypermethylated	hypermethylated
chrX	583754	584008	NA	NA	NA	1	0	0	0	0	0	escape	escape
chrX	586199	586416	NA	NA	NA	NA	NA	NA	NA	0	0	NA	NA
chrX	999407	999638	NA	NA	NA	0	0	0	1	0	0	hypermethylated	hypermethylated
chrX	1205987	1206450	NA	NA	NA	0	0	0	1	0	0	hypermethylated	hypermethylated
chrX	1206919	1207138	NA	NA	NA	0	0	0	1	0	0	hypermethylated	hypermethylated
chrX	1208909	1209207	NA	NA	NA	NA	NA	NA	NA	0	0	NA	NA
chrX	1211103	1212481	NA	NA	NA	NA	NA	NA	NA	0	0	NA	NA
chrX	1221353	1222650	SLC25A6,LOC112206876	SLC25A6	discordant	1	0	0	0	0	0	escape	escape
chrX	1255940	1256292	LOC107971108	NA	NA	0	0	0	1	0	0	hypermethylated	hypermethylated
chrX	1259618	1259995	NA	NA	NA	0	0	0	1	0	0	hypermethylated	hypermethylated
chrX	1264401	1264632	NA	NA	NA	0	0	0	1	0	0	hypermethylated	hypermethylated
chrX	1282177	1283660	NA	NA	NA	0	0	0	1	0	0	hypermethylated	hypermethylated
chrX	1293872	1295014	ASMTL	ASMTL	E	1	0	0	0	0	0	escape	escape
chrX	1366196	1366440	NA	NA	NA	0	1	0	0	0	0	subject	subject
chrX	1417619	1418027	P2RY8	P2RY8	NA	0	1	0	0	0	0	subject	subject
chrX	1419661	1420156	AKAP17A	AKAP17A	E	1	0	0	0	0	0	escape	escape
chrX	1424569	1427379	AKAP17A	AKAP17A	E	0	0	0	1	0	0	hypermethylated	hypermethylated
chrX	1483651	1483873	NA	NA	NA	0	0	0	1	0	0	hypermethylated	hypermethylated
chrX	2052320	2053581	NA	NA	NA	0	0	0	1	0	0	hypermethylated	hypermethylated
chrX	2157852	2160152	LOC112206843	NA	NA	0	0	0	1	0	0	hypermethylated	hypermethylated
chrX	2169512	2170324	NA	NA	NA	0	0	0	1	0	0	hypermethylated	hypermethylated
chrX	2252313	2253641	DHRSX,ZBED1	DHRSX,ZBED1	E,discordant	1	0	0	0	0	0	escape	escape
chrX	2277539	2278609	NA	NA	NA	1	0	0	0	0	0	escape	escape
chrX	2362643	2363599	LOC751056	NA	NA	1	0	0	0	0	0	escape	escape
chrX	2381418	2382658	LOC100615666	NA	NA	NA	NA	NA	NA	0	0	NA	NA
chrX	2501056	2502739	NA	NA	NA	0	0	0	1	0	0	hypermethylated	hypermethylated
chrX	2526754	2527022	GYG2	GYG2	E	1	0	0	0	0	0	escape	escape
chrX	2583972	2584284	NA	NA	NA	0	0	0	1	0	0	hypermethylated	hypermethylated
chrX	2594707	2595177	NA	NA	NA	0	0	0	1	0	0	hypermethylated	hypermethylated
chrX	2605103	2606383	NA	NA	NA	0	0	0	1	0	0	hypermethylated	hypermethylated
chrX	3175155	3175396	ARSD	ARSD	E	1	0	0	0	0	0	escape	escape
chrX	3182018	3182598	NA	NA	NA	0	0	0	1	0	0	hypermethylated	hypermethylated
chrX	3209420	3209648	NA	NA	NA	0	0	0	1	0	0	hypermethylated	hypermethylated
chrX	3210969	3213035	NA	NA	NA	0	1	0	0	0	0	subject	subject
chrX	3584867	3586423	MXRA5	MXRA5	E	1	0	0	0	0	0	escape	escape
chrX	3694356	3696344	PRKX	PRKX	E	1	0	0	0	0	0	escape	escape
chrX	3721957	3723947	NA	NA	NA	1	0	0	0	0	0	escape	escape
chrX	3742649	3743248	NA	NA	NA	1	0	0	0	0	0	escape	escape
chrX	3745472	3746197	NA	NA	NA	0	0	0	1	0	0	hypermethylated	hypermethylated
chrX	3750110	3751198	NA	NA	NA	0	0	0	1	0	0	hypermethylated	hypermethylated
chrX	5702776	5703073	LOC740134	NA	NA	1	0	0	0	0	0	escape	escape
chrX	5712920	5713517	NA	NA	NA	0	0	0	1	0	0	hypermethylated	hypermethylated
chrX	6038080	6039821	NA	NA	NA	0	0	0	1	0	0	hypermethylated	hypermethylated
chrX	6958325	6959120	NLGN4X	NLGN4X	E	1	0	0	0	0	0	escape	escape
chrX	7551729	7552099	PUDP,STS	STS	E	1	0	0	0	0	0	escape	escape
chrX	7741579	7742110	LOC465479	NA	NA	0	0	0	1	0	0	hypermethylated	hypermethylated
chrX	7787177	7787555	PNPLA4	PNPLA4	E	1	0	0	0	0	0	escape	escape
chrX	8633652	8635246	LOC741983	NA	NA	0	0	0	1	0	0	hypermethylated	hypermethylated
chrX	8703329	8703717	ANOS1	ANOS1	E	1	0	0	0	0	0	escape	escape
chrX	9426019	9427798	NA	NA	NA	0	0	0	1	0	0	hypermethylated	hypermethylated
chrX	9725482	9726395	TBL1X	TBL1X	S	1	0	0	0	0	0	escape	escape
chrX	9746059	9747635	GPR143	GPR143	discordant	1	0	0	0	0	0	escape	escape
chrX	9850062	9850386	SHROOM2	SHROOM2	E	1	0	0	0	0	0	escape	escape
chrX	9854969	9855264	SHROOM2	SHROOM2	E	0	0	0	1	0	0	hypermethylated	hypermethylated
chrX	9904046	9904320	NA	NA	NA	0	0	0	1	0	0	hypermethylated	hypermethylated
chrX	9952039	9952242	NA	NA	NA	0	0	0	1	0	0	hypermethylated	hypermethylated
chrX	9974093	9976148	NA	NA	NA	0	0	0	1	0	0	hypermethylated	hypermethylated
chrX	10077059	10077557	WWC3	WWC3	S	1	0	0	0	0	0	escape	escape
chrX	10085958	10086253	NA	NA	NA	0	0	0	1	0	0	hypermethylated	hypermethylated
chrX	10118019	10118581	NA	NA	NA	0	0	0	1	0	0	hypermethylated	hypermethylated
chrX	10579413	10579700	CLCN4	CLCN4	discordant	1	0	0	0	0	0	escape	escape
chrX	11068547	11069023	NA	NA	NA	1	0	0	0	0	0	escape	escape
chrX	11095927	11096500	LOC104003835,HCCS	HCCS	S	0	1	0	0	0	0	subject	subject
chrX	11172499	11172745	NA	NA	NA	0	0	0	1	0	0	hypermethylated	hypermethylated
chrX	11383574	11384199	NA	NA	NA	0	0	0	1	0	0	hypermethylated	hypermethylated
chrX	11618601	11620387	NA	NA	NA	0	1	0	0	0	0	subject	subject
chrX	11713233	11714384	ARHGAP6	ARHGAP6	S	0	1	0	0	0	0	subject	subject
chrX	12087743	12088761	MSL3	MSL3	discordant	0	1	0	0	0	0	subject	subject
chrX	12529878	12530529	FRMPD4	FRMPD4	S	0	0	1	0	0	0	uncallable	uncallable
chrX	12736387	12736665	NA	NA	NA	0	1	0	0	0	0	subject	subject
chrX	12736861	12737596	PRPS2	PRPS2	S	0	1	0	0	0	0	subject	subject
chrX	12920879	12922203	PRPS2	PRPS2	S	0	1	0	0	0	0	subject	subject
chrX	13326830	13327436	TMSB4X	TMSB4X	S	0	1	0	0	0	0	subject	subject
chrX	13517342	13517915	LOC736283	NA	NA	0	0	0	1	0	0	hypermethylated	hypermethylated
chrX	13600585	13601137	EGFL6	EGFL6	NA	0	0	1	0	0	0	uncallable	uncallable
chrX	13636452	13636835	LOC104003844,TCEANC	TCEANC	E	1	0	0	0	0	0	escape	escape
chrX	13681468	13682363	OFD1	OFD1	E	1	0	0	0	0	0	escape	escape
chrX	13885104	13885934	TRAPPC2,OFD1	TRAPPC2,OFD1	E	1	0	0	0	0	0	escape	escape
chrX	13976761	13977327	GPM6B	GPM6B	E	1	0	0	0	0	0	escape	escape
chrX	14835586	14836329	GEMIN8	GEMIN8	E	1	0	0	0	0	0	escape	escape
chrX	15299418	15300050	FANCB,MOSPD2	FANCB,MOSPD2	S	0	1	0	0	0	0	subject	subject
chrX	15457609	15457972	PIGA	PIGA	S	0	1	0	0	0	0	subject	subject
chrX	15611005	15611442	PIR	PIR	S	1	0	0	0	0	0	escape	escape
chrX	15639381	15640283	NA	NA	NA	0	0	0	1	0	0	hypermethylated	hypermethylated
chrX	15700410	15700995	LOC465512	NA	NA	1	0	0	0	0	0	escape	escape
chrX	15750247	15750599	CA5B	CA5B	E	1	0	0	0	0	0	escape	escape
chrX	15813864	15815434	ZRSR2	ZRSR2	E	1	0	0	0	0	0	escape	escape
chrX	16668252	16669280	AP1S2	AP1S2	E	1	0	0	0	0	0	escape	escape
chrX	16676091	16676450	CTPS2	CTPS2	E	1	0	0	0	0	0	escape	escape
chrX	16743393	16744944	SYAP1	SYAP1	E	1	0	0	0	0	0	escape	escape
chrX	16827453	16828936	TXLNG	TXLNG	E	1	0	0	0	0	0	escape	escape
chrX	16906200	16906628	RBBP7	RBBP7	E	1	0	0	0	0	0	escape	escape
chrX	17331442	17334088	REPS2	REPS2	S	0	0	1	0	0	0	uncallable	uncallable
chrX	17621120	17622219	NHS	NHS	discordant	0	1	0	0	0	0	subject	subject
chrX	17702565	17704145	NA	NA	NA	0	1	0	0	0	0	subject	subject
chrX	17826060	17826899	SCML1	SCML1	S	0	1	0	0	0	0	subject	subject
chrX	18185189	18185402	RAI2	RAI2	S	0	1	0	0	0	0	subject	subject
chrX	18186108	18186643	BEND2	BEND2	NA	0	0	0	1	0	0	hypermethylated	hypermethylated
chrX	18187239	18187449	BEND2	BEND2	NA	0	0	0	1	0	0	hypermethylated	hypermethylated
chrX	18319523	18320773	BEND2	BEND2	NA	0	0	0	1	0	0	hypermethylated	hypermethylated
chrX	18392876	18394177	SCML2	SCML2	S	0	1	0	0	0	0	subject	subject
chrX	18643911	18644316	CDKL5	CDKL5	S	1	0	0	0	0	0	escape	escape
chrX	18951219	18952460	PPEF1	PPEF1	NA	1	0	0	0	0	0	escape	escape
chrX	19092750	19093522	PHKA2	PHKA2	S	0	1	0	0	0	0	subject	subject
chrX	19093767	19093986	NA	NA	NA	1	0	0	0	0	0	escape	escape
chrX	19308441	19309193	NA	NA	NA	0	0	1	0	0	0	uncallable	uncallable
chrX	19476254	19477103	PDHA1	PDHA1	S	0	1	0	0	0	0	subject	subject
chrX	19853056	19854573	NA	NA	NA	0	1	0	0	0	0	subject	subject
chrX	19950456	19951349	LOC112206845	NA	NA	0	1	0	0	0	0	subject	subject
chrX	20077318	20078513	BCLAF3	NA	NA	0	1	0	0	0	0	subject	subject
chrX	20103209	20104068	MAP7D2	MAP7D2	S	0	1	0	0	0	0	subject	subject
chrX	20228050	20230722	EIF1AX	EIF1AX	E	1	0	0	0	0	0	escape	escape
chrX	21348553	21350111	RPS6KA3	RPS6KA3	S	0	1	0	0	0	0	subject	subject
chrX	21630637	21633685	CNKSR2	CNKSR2	S	0	1	0	0	0	0	subject	subject
chrX	21814428	21815041	KLHL34	KLHL34	NA	0	1	0	0	0	0	subject	subject
chrX	21831077	21831372	MBTPS2	MBTPS2	S	0	1	0	0	0	0	subject	subject
chrX	21832222	21832497	YY2	YY2	S	0	0	0	1	0	0	hypermethylated	hypermethylated
chrX	21915729	21916820	YY2	YY2	S	0	0	0	1	0	0	hypermethylated	hypermethylated
chrX	23294739	23295019	NA	NA	NA	0	1	0	0	0	0	subject	subject
chrX	23295594	23298087	PTCHD1	PTCHD1	S	0	1	0	0	0	0	subject	subject
chrX	23626234	23626723	PTCHD1	PTCHD1	S	0	1	0	0	0	0	subject	subject
chrX	23742392	23742962	PRDX4	PRDX4	S	0	1	0	0	0	0	subject	subject
chrX	23861882	23862606	LOC112206984,SAT1	SAT1	discordant	0	1	0	0	0	0	subject	subject
chrX	23978383	23979641	APOO,CXHXORF58	APOO	S	0	1	0	0	0	0	subject	subject
chrX	24007855	24008471	KLHL15	KLHL15	S	0	1	0	0	0	0	subject	subject
chrX	24100636	24102119	EIF2S3	EIF2S3	E	1	0	0	0	0	0	escape	escape
chrX	24264053	24264702	ZFX	ZFX	E	1	0	0	0	0	0	escape	escape
chrX	24312642	24313286	SUPT20HL2	NA	NA	0	0	0	1	0	0	hypermethylated	hypermethylated
chrX	24415497	24416407	LOC100610514	NA	NA	0	0	0	1	0	0	hypermethylated	hypermethylated
chrX	24597903	24598138	PDK3	PDK3	S	0	1	0	0	0	0	subject	subject
chrX	24643858	24644526	PCYT1B	PCYT1B	S	0	1	0	0	0	0	subject	subject
chrX	24950749	24954716	POLA1	POLA1	S	0	1	0	0	0	0	subject	subject
chrX	24955901	24956226	NA	NA	NA	0	1	0	0	0	0	subject	subject
chrX	24961002	24962578	NA	NA	NA	0	1	0	0	0	0	subject	subject
chrX	24964913	24965231	NA	NA	NA	0	1	0	0	0	0	subject	subject
chrX	24966340	24966641	ARX	ARX	NA	0	1	0	0	0	0	subject	subject
chrX	24969399	24969713	ARX	ARX	NA	0	1	0	0	0	0	subject	subject
chrX	24971473	24971957	NA	NA	NA	0	0	1	0	0	0	uncallable	uncallable
chrX	26501641	26502055	NA	NA	NA	0	1	0	0	0	0	subject	subject
chrX	27760587	27762094	NA	NA	NA	0	0	0	1	0	0	hypermethylated	hypermethylated
chrX	27816759	27816977	MAGEB10	MAGEB10	NA	NA	NA	NA	NA	0	0	NA	NA
chrX	30187508	30187784	NA	NA	NA	0	1	0	0	0	0	subject	subject
chrX	30248692	30249921	MAGEB1	MAGEB1	NA	0	0	0	1	0	0	hypermethylated	hypermethylated
chrX	30590871	30592009	NR0B1	NR0B1	S	0	1	0	0	0	0	subject	subject
chrX	30831094	30831921	GK	GK	S	0	1	0	0	0	0	subject	subject
chrX	31016598	31017097	TAB3	TAB3	S	0	1	0	0	0	0	subject	subject
chrX	31215962	31216477	FTHL17	FTHL17	NA	0	0	0	1	0	0	hypermethylated	hypermethylated
chrX	33685019	33685540	DMD	DMD	S	0	1	0	0	0	0	subject	subject
chrX	34107729	34107932	NA	NA	NA	0	0	1	0	0	0	uncallable	uncallable
chrX	34108618	34108976	FAM47A	FAM47A	NA	0	0	0	1	0	0	hypermethylated	hypermethylated
chrX	34123323	34123648	FAM47A	FAM47A	NA	0	0	0	1	0	0	hypermethylated	hypermethylated
chrX	34381297	34381544	NA	NA	NA	0	0	0	1	0	0	hypermethylated	hypermethylated
chrX	34650121	34651341	NA	NA	NA	0	0	0	1	0	0	hypermethylated	hypermethylated
chrX	34933044	34933943	TMEM47	TMEM47	S	0	1	0	0	0	0	subject	subject
chrX	35616028	35616474	FAM47B	FAM47B	NA	0	0	0	1	0	0	hypermethylated	hypermethylated
chrX	36954109	36954924	LOC473557	NA	NA	0	0	0	1	0	0	hypermethylated	hypermethylated
chrX	36960107	36960675	LOC107971164	NA	NA	0	1	0	0	0	0	subject	subject
chrX	36981971	36982986	NA	NA	NA	0	1	0	0	0	0	subject	subject
chrX	37004406	37004769	NA	NA	NA	0	1	0	0	0	0	subject	subject
chrX	37038118	37038423	FAM47C	FAM47C	NA	0	0	0	1	0	0	hypermethylated	hypermethylated
chrX	37073670	37073913	LOC107971054	NA	NA	0	0	0	1	0	0	hypermethylated	hypermethylated
chrX	37150467	37151040	NA	NA	NA	0	0	0	1	0	0	hypermethylated	hypermethylated
chrX	37151301	37151518	PRRG1	PRRG1	S	0	1	0	0	0	0	subject	subject
chrX	37294762	37295113	PRRG1	PRRG1	S	0	1	0	0	0	0	subject	subject
chrX	37308028	37308531	FTH1P18	NA	NA	0	0	0	1	0	0	hypermethylated	hypermethylated
chrX	37339310	37339574	NA	NA	NA	0	0	0	1	0	0	hypermethylated	hypermethylated
chrX	37365487	37366663	FAM47C	FAM47C	NA	0	0	0	1	0	0	hypermethylated	hypermethylated
chrX	37481659	37482274	LANCL3	LANCL3	S	0	1	0	0	0	0	subject	subject
chrX	37643294	37643971	XK	XK	S	0	1	0	0	0	0	subject	subject
chrX	37702403	37702643	DYNLT3	DYNLT3	S	0	1	0	0	0	0	subject	subject
chrX	38017119	38017578	SYTL5	SYTL5	S	0	1	0	0	0	0	subject	subject
chrX	38052769	38052996	SRPX	SRPX	S	0	1	0	0	0	0	subject	subject
chrX	38123456	38124044	NA	NA	NA	0	0	0	1	0	0	hypermethylated	hypermethylated
chrX	38354146	38354359	RPGR	RPGR	S	0	1	0	0	0	0	subject	subject
chrX	38596105	38597971	TSPAN7	TSPAN7	S	0	1	0	0	0	0	subject	subject
chrX	38955188	38955659	NA	NA	NA	0	1	0	0	0	0	subject	subject
chrX	39407648	39408140	NA	NA	NA	0	1	0	0	0	0	subject	subject
chrX	39482291	39483147	NA	NA	NA	1	0	0	0	0	0	escape	escape
chrX	39613919	39615259	NA	NA	NA	0	0	1	0	0	0	uncallable	uncallable
chrX	39798380	39799955	NA	NA	NA	0	0	1	0	0	0	uncallable	uncallable
chrX	39800291	39800494	NA	NA	NA	0	1	0	0	0	0	subject	subject
chrX	39801958	39802974	NA	NA	NA	0	1	0	0	0	0	subject	subject
chrX	39805404	39808641	NA	NA	NA	0	1	0	0	0	0	subject	subject
chrX	39877388	39878166	NA	NA	NA	1	0	0	0	0	0	escape	escape
chrX	39884118	39884717	NA	NA	NA	1	0	0	0	0	0	escape	escape
chrX	39885639	39886405	NA	NA	NA	1	0	0	0	0	0	escape	escape
chrX	39888172	39904045	NA	NA	NA	0	1	0	0	0	0	subject	subject
chrX	40112758	40115519	BCOR,LOC107972755	BCOR	discordant	1	0	0	0	0	0	escape	escape
chrX	40119465	40124631	BCOR	BCOR	discordant	0	0	1	0	0	0	uncallable	uncallable
chrX	40125787	40126300	NA	NA	NA	0	0	1	0	0	0	uncallable	uncallable
chrX	40135068	40136907	NA	NA	NA	1	0	0	0	0	0	escape	escape
chrX	40137397	40137787	NA	NA	NA	0	1	0	0	0	0	subject	subject
chrX	40139297	40140660	NA	NA	NA	0	1	0	0	0	0	subject	subject
chrX	40142717	40144986	NA	NA	NA	1	0	0	0	0	0	escape	escape
chrX	40173350	40173600	BCOR	BCOR	discordant	1	0	0	0	0	0	escape	escape
chrX	40235683	40236067	NA	NA	NA	0	1	0	0	0	0	subject	subject
chrX	40328157	40328490	NA	NA	NA	1	0	0	0	0	0	escape	escape
chrX	40549257	40550223	LOC473569	NA	NA	0	0	0	1	0	0	hypermethylated	hypermethylated
chrX	40593579	40594421	ATP6AP2	ATP6AP2	S	0	0	1	0	0	0	uncallable	uncallable
chrX	40617057	40617853	MPC1L	NA	NA	0	0	0	1	0	0	hypermethylated	hypermethylated
chrX	40705424	40706366	CXHXORF38	NA	NA	1	0	0	0	0	0	escape	escape
chrX	40804976	40805462	MED14,MED14OS	MED14	S	1	0	0	0	0	0	escape	escape
chrX	41060191	41062514	LOC739560	NA	NA	0	0	0	1	0	0	hypermethylated	hypermethylated
chrX	41228525	41228846	USP9X	USP9X	E	1	0	0	0	0	0	escape	escape
chrX	41250715	41251268	NA	NA	NA	1	0	0	0	0	0	escape	escape
chrX	41312035	41314308	LOC107971053	NA	NA	1	0	0	0	0	0	escape	escape
chrX	41426232	41426764	DDX3X,LOC112206947	DDX3X	E	1	0	0	0	0	0	escape	escape
chrX	41458344	41459648	NA	NA	NA	0	0	1	0	0	0	uncallable	uncallable
chrX	41908462	41909615	NA	NA	NA	0	0	0	1	0	0	hypermethylated	hypermethylated
chrX	42773251	42773740	CASK	CASK	S	0	1	0	0	0	0	subject	subject
chrX	43647816	43648519	LOC473574	NA	NA	0	1	0	0	0	0	subject	subject
chrX	43649052	43649408	MAOA	MAOA	S	0	1	0	0	0	0	subject	subject
chrX	43874645	43875173	MAOA	MAOA	S	0	1	0	0	0	0	subject	subject
chrX	44303200	44303498	MAOB	MAOB	NA	0	1	0	0	0	0	subject	subject
chrX	44335097	44335400	LOC104003880	NA	NA	0	0	0	1	0	0	hypermethylated	hypermethylated
chrX	44824270	44824714	EFHC2	EFHC2	E	0	0	1	0	0	0	uncallable	uncallable
chrX	44852381	44854130	DUSP21	DUSP21	NA	0	0	0	1	0	0	hypermethylated	hypermethylated
chrX	45136725	45136954	KDM6A	KDM6A	E	1	0	0	0	0	0	escape	escape
chrX	45346846	45347431	NA	NA	NA	0	1	0	0	0	0	subject	subject
chrX	45829801	45830820	NA	NA	NA	0	0	0	1	0	0	hypermethylated	hypermethylated
chrX	46423049	46423638	LOC104003882	NA	NA	0	1	0	0	0	0	subject	subject
chrX	46520498	46521029	KRBOX4	NA	NA	0	1	0	0	0	0	subject	subject
chrX	46548922	46550770	ZNF674,LOC741846	ZNF674	S	0	1	0	0	0	0	subject	subject
chrX	46733953	46734918	CHST7	CHST7	S	0	1	0	0	0	0	subject	subject
chrX	46811897	46812831	SLC9A7	SLC9A7	S	0	1	0	0	0	0	subject	subject
chrX	46887157	46888575	RP2	RP2	S	0	1	0	0	0	0	subject	subject
chrX	47053389	47053666	JADE3	NA	NA	0	1	0	0	0	0	subject	subject
chrX	47122151	47123448	RGN	RGN	S	0	0	1	0	0	0	uncallable	uncallable
chrX	47157425	47157651	NDUFB11,RBM10	NDUFB11,RBM10	S	0	1	0	0	0	0	subject	subject
chrX	47168175	47168427	NA	NA	NA	0	0	0	1	0	0	hypermethylated	hypermethylated
chrX	47169014	47169215	UBA1	UBA1	E	0	0	1	0	0	0	uncallable	uncallable
chrX	47171163	47171659	UBA1	UBA1	E	0	1	0	0	0	0	subject	subject
chrX	47195163	47196482	UBA1	UBA1	E	1	0	0	0	0	0	escape	escape
chrX	47210329	47211353	CDK16	CDK16	E	1	0	0	0	0	0	escape	escape
chrX	47460483	47461080	USP11	USP11	discordant	1	0	0	0	0	0	escape	escape
chrX	47499420	47500175	NA	NA	NA	0	1	0	0	0	0	subject	subject
chrX	47537091	47537788	NA	NA	NA	0	0	1	0	0	0	uncallable	uncallable
chrX	47550057	47550767	ARAF	ARAF	S	0	1	0	0	0	0	subject	subject
chrX	47595355	47596200	NA	NA	NA	0	1	0	0	0	0	subject	subject
chrX	47599731	47600110	SYN1	SYN1	S	0	1	0	0	0	0	subject	subject
chrX	47613928	47614139	NA	NA	NA	0	1	0	0	0	0	subject	subject
chrX	47626335	47627257	NA	NA	NA	0	1	0	0	0	0	subject	subject
chrX	47634754	47635599	ELK1	ELK1	S	0	1	0	0	0	0	subject	subject
chrX	47765290	47765506	UXT	UXT	S	0	1	0	0	0	0	subject	subject
chrX	47798859	47799130	NA	NA	NA	0	1	0	0	0	0	subject	subject
chrX	47975423	47975641	ZNF81	ZNF81	S	0	1	0	0	0	0	subject	subject
chrX	48041612	48042032	ZNF182	ZNF182	S	0	1	0	0	0	0	subject	subject
chrX	48313673	48314508	NA	NA	NA	0	1	0	0	0	0	subject	subject
chrX	48348210	48348787	FTSJ1	FTSJ1	S	0	1	0	0	0	0	subject	subject
chrX	48361169	48361731	LOC107971058,PORCN	PORCN	S	0	1	0	0	0	0	subject	subject
chrX	48378852	48379427	EBP	EBP	S	0	1	0	0	0	0	subject	subject
chrX	48413925	48414432	TBC1D25	TBC1D25	S	0	1	0	0	0	0	subject	subject
chrX	48437049	48437701	LOC107971059,RBM3	RBM3	S	0	1	0	0	0	0	subject	subject
chrX	48438218	48438446	WDR13	WDR13	S	0	1	0	0	0	0	subject	subject
chrX	48509734	48510410	WDR13	WDR13	S	0	0	0	1	0	0	hypermethylated	hypermethylated
chrX	48530133	48530815	NA	NA	NA	0	1	0	0	0	0	subject	subject
chrX	48570636	48571107	SUV39H1	SUV39H1	S	0	1	0	0	0	0	subject	subject
chrX	48635197	48636108	NA	NA	NA	0	1	0	0	0	0	subject	subject
chrX	48660058	48661497	HDAC6	HDAC6	S	0	1	0	0	0	0	subject	subject
chrX	48665024	48666261	ERAS	ERAS	NA	0	1	0	0	0	0	subject	subject
chrX	48668877	48669458	NA	NA	NA	0	1	0	0	0	0	subject	subject
chrX	48724943	48725908	PCSK1N	PCSK1N	S	0	1	0	0	0	0	subject	subject
chrX	48731052	48731882	NA	NA	NA	0	1	0	0	0	0	subject	subject
chrX	48803655	48804472	TIMM17B,PQBP1	TIMM17B,PQBP1	S	0	1	0	0	0	0	subject	subject
chrX	48877312	48878443	KCND1	KCND1	S	0	0	0	1	0	0	hypermethylated	hypermethylated
chrX	48887804	48888367	TFE3	TFE3	S	0	1	0	0	0	0	subject	subject
chrX	48906440	48907165	CCDC120	CCDC120	S	0	1	0	0	0	0	subject	subject
chrX	48908227	48908758	PRAF2	PRAF2	S	0	1	0	0	0	0	subject	subject
chrX	48914239	48914780	PRAF2	PRAF2	S	0	1	0	0	0	0	subject	subject
chrX	48936806	48937637	WDR45,LOC112207276	WDR45	S	0	1	0	0	0	0	subject	subject
chrX	48959458	48959880	NA	NA	NA	0	1	0	0	0	0	subject	subject
chrX	48992079	48992725	GPKOW	GPKOW	S	0	1	0	0	0	0	subject	subject
chrX	48993330	48993546	NA	NA	NA	0	1	0	0	0	0	subject	subject
chrX	48998803	48999060	NA	NA	NA	0	1	0	0	0	0	subject	subject
chrX	48999529	49000033	MAGIX	MAGIX	S	0	1	0	0	0	0	subject	subject
chrX	49002132	49002722	MAGIX	MAGIX	S	0	1	0	0	0	0	subject	subject
chrX	49007837	49008850	NA	NA	NA	0	1	0	0	0	0	subject	subject
chrX	49012003	49012306	PLP2	PLP2	S	0	1	0	0	0	0	subject	subject
chrX	49020576	49020944	NA	NA	NA	0	0	0	1	0	0	hypermethylated	hypermethylated
chrX	49022304	49022662	PRICKLE3	PRICKLE3	S	0	1	0	0	0	0	subject	subject
chrX	49027524	49028000	PRICKLE3	PRICKLE3	S	0	1	0	0	0	0	subject	subject
chrX	49035942	49036481	NA	NA	NA	0	1	0	0	0	0	subject	subject
chrX	49066987	49067298	SYP	SYP	S	0	1	0	0	0	0	subject	subject
chrX	49070112	49070743	NA	NA	NA	0	1	0	0	0	0	subject	subject
chrX	49071721	49072020	CACNA1F,LOC107971013,CCDC22	CACNA1F,CCDC22	S	0	1	0	0	0	0	subject	subject
chrX	49105615	49106932	LOC107971013,CCDC22	CCDC22	S	0	1	0	0	0	0	subject	subject
chrX	49232657	49233283	PPP1R3F	PPP1R3F	S	0	1	0	0	0	0	subject	subject
chrX	49265558	49265786	LOC473605	NA	NA	0	0	0	1	0	0	hypermethylated	hypermethylated
chrX	49518451	49519040	NA	NA	NA	0	0	0	1	0	0	hypermethylated	hypermethylated
chrX	49561848	49562569	LOC107972777,USP27X	USP27X	NA	0	1	0	0	0	0	subject	subject
chrX	49858188	49858531	CLCN5	CLCN5	S	0	1	0	0	0	0	subject	subject
chrX	50048978	50049215	NA	NA	NA	0	0	0	1	0	0	hypermethylated	hypermethylated
chrX	50050241	50050568	DGKK	DGKK	S	0	1	0	0	0	0	subject	subject
chrX	50051027	50051243	DGKK	DGKK	S	0	1	0	0	0	0	subject	subject
chrX	50393229	50394148	DGKK	DGKK	S	0	1	0	0	0	0	subject	subject
chrX	50933203	50933823	SHROOM4	SHROOM4	S	0	1	0	0	0	0	subject	subject
chrX	50999954	51000256	LOC107971149	NA	NA	0	1	0	0	0	0	subject	subject
chrX	51010891	51011863	NA	NA	NA	0	1	0	0	0	0	subject	subject
chrX	51099894	51100975	CXHXORF67	NA	NA	0	0	0	1	0	0	hypermethylated	hypermethylated
chrX	51202279	51203214	LOC107971179	NA	NA	0	1	0	0	0	0	subject	subject
chrX	51265992	51266932	LOC107970988	NA	NA	0	1	0	0	0	0	subject	subject
chrX	51297051	51297992	LOC473612	NA	NA	NA	NA	NA	NA	0	0	NA	NA
chrX	51329976	51330572	LOC107970979	NA	NA	0	1	0	0	0	0	subject	subject
chrX	51775378	51775670	GSPT2	GSPT2	S	0	0	1	0	0	0	uncallable	uncallable
chrX	51795033	51795325	MAGED4	MAGED4	NA	0	1	0	0	0	0	subject	subject
chrX	51872693	51873240	LOC112204101	NA	NA	0	1	0	0	0	0	subject	subject
chrX	52568359	52568896	NA	NA	NA	1	0	0	0	0	0	escape	escape
chrX	52579364	52579602	FAM156B	FAM156B	NA	0	1	0	0	0	0	subject	subject
chrX	52618928	52619166	NA	NA	NA	NA	NA	NA	NA	0	0	NA	NA
chrX	52629604	52630141	NA	NA	NA	NA	NA	NA	NA	0	0	NA	NA
chrX	52666544	52666811	LOC112207102	NA	NA	0	1	0	0	0	0	subject	subject
chrX	52671554	52671939	NA	NA	NA	0	1	0	0	0	0	subject	subject
chrX	52749119	52749854	NA	NA	NA	0	1	0	0	0	0	subject	subject
chrX	52755315	52755878	TSPYL2	TSPYL2	S	0	1	0	0	0	0	subject	subject
chrX	52760696	52761161	NA	NA	NA	0	1	0	0	0	0	subject	subject
chrX	52893766	52894809	NA	NA	NA	0	1	0	0	0	0	subject	subject
chrX	52923806	52924015	KDM5C	KDM5C	E	1	0	0	0	0	0	escape	escape
chrX	52989652	52990858	NA	NA	NA	0	0	0	1	0	0	hypermethylated	hypermethylated
chrX	53091353	53092158	IQSEC2	IQSEC2	E	1	0	0	0	0	0	escape	escape
chrX	53103503	53103857	SMC1A,RIBC1	SMC1A,RIBC1	E	1	0	0	0	0	0	escape	escape
chrX	53110971	53111416	HSD17B10	HSD17B10	S	0	1	0	0	0	0	subject	subject
chrX	53349071	53350023	NA	NA	NA	0	0	1	0	0	0	uncallable	uncallable
chrX	53351634	53352350	HUWE1	HUWE1	S	0	1	0	0	0	0	subject	subject
chrX	53705223	53706232	HUWE1	HUWE1	S	0	1	0	0	0	0	subject	subject
chrX	53837709	53838517	PHF8	PHF8	S	0	1	0	0	0	0	subject	subject
chrX	54010667	54012281	FAM120C	FAM120C	S	0	1	0	0	0	0	subject	subject
chrX	54151676	54152980	WNK3	WNK3	S	0	1	0	0	0	0	subject	subject
chrX	54186963	54187492	FGD1	FGD1	S	0	1	0	0	0	0	subject	subject
chrX	54297165	54297707	LOC112206874,GNL3L	GNL3L	S	0	1	0	0	0	0	subject	subject
chrX	54463267	54463516	NA	NA	NA	0	1	0	0	0	0	subject	subject
chrX	54463726	54464031	ITIH6,MAGED2	ITIH6,MAGED2	S	0	1	0	0	0	0	subject	subject
chrX	54656866	54657492	ITIH6,MAGED2	ITIH6,MAGED2	S	0	1	0	0	0	0	subject	subject
chrX	54817811	54818497	PFKFB1,APEX2	PFKFB1,APEX2	S	0	1	0	0	0	0	subject	subject
chrX	55393915	55394290	FAM104B	FAM104B	S	0	1	0	0	0	0	subject	subject
chrX	55904399	55904607	RRAGB	RRAGB	S	0	1	0	0	0	0	subject	subject
chrX	56222210	56222779	KLF8	KLF8	S	0	1	0	0	0	0	subject	subject
chrX	56655884	56656348	UBQLN2	UBQLN2	S	0	1	0	0	0	0	subject	subject
chrX	56787993	56788311	SPIN3	SPIN3	S	0	1	0	0	0	0	subject	subject
chrX	56803632	56803854	LOC465663	NA	NA	0	1	0	0	0	0	subject	subject
chrX	57287511	57288431	LOC107966555	NA	NA	0	1	0	0	0	0	subject	subject
chrX	57627088	57628328	LOC473633	NA	NA	0	1	0	0	0	0	subject	subject
chrX	58664207	58664681	ZXDA	ZXDA	S	0	1	0	0	0	0	subject	subject
chrX	59070718	59071223	SPIN4	SPIN4	S	0	1	0	0	0	0	subject	subject
chrX	59481251	59483243	ARHGEF9	ARHGEF9	discordant	0	1	0	0	0	0	subject	subject
chrX	60138876	60139104	AMER1,LOC107971125	AMER1	S	0	1	0	0	0	0	subject	subject
chrX	60306510	60307392	NA	NA	NA	0	0	0	1	0	0	hypermethylated	hypermethylated
chrX	60669919	60670768	ZC4H2	ZC4H2	S	0	1	0	0	0	0	subject	subject
chrX	60794584	60795062	LOC107971069	NA	NA	0	1	0	0	0	0	subject	subject
chrX	60811007	60811215	LAS1L	LAS1L	S	0	1	0	0	0	0	subject	subject
chrX	60811569	60812356	LOC465674	NA	NA	0	0	0	1	0	0	hypermethylated	hypermethylated
chrX	60929455	60929808	LOC465674	NA	NA	0	0	0	1	0	0	hypermethylated	hypermethylated
chrX	61083871	61084279	MSN	MSN	S	0	1	0	0	0	0	subject	subject
chrX	62858555	62858827	NA	NA	NA	0	1	0	0	0	0	subject	subject
chrX	62860777	62861019	AR	AR	S	0	1	0	0	0	0	subject	subject
chrX	63189273	63189523	AR	AR	S	0	1	0	0	0	0	subject	subject
chrX	63511610	63511910	NA	NA	NA	0	0	0	1	0	0	hypermethylated	hypermethylated
chrX	63808973	63809754	NA	NA	NA	0	1	0	0	0	0	subject	subject
chrX	63874216	63874858	OPHN1	OPHN1	S	0	1	0	0	0	0	subject	subject
chrX	64061832	64062188	YIPF6	YIPF6	S	0	1	0	0	0	0	subject	subject
chrX	64068994	64069829	NA	NA	NA	0	1	0	0	0	0	subject	subject
chrX	64158859	64159254	STARD8	STARD8	S	0	1	0	0	0	0	subject	subject
chrX	64206758	64208368	LOC747603	NA	NA	0	0	0	1	0	0	hypermethylated	hypermethylated
chrX	64218268	64218648	EFNB1	EFNB1	S	0	1	0	0	0	0	subject	subject
chrX	64521645	64522009	NA	NA	NA	0	0	0	1	0	0	hypermethylated	hypermethylated
chrX	64678492	64678833	NA	NA	NA	0	1	0	0	0	0	subject	subject
chrX	64901921	64904241	NA	NA	NA	0	1	0	0	0	0	subject	subject
chrX	64936491	64936842	FAM155B	FAM155B	S	0	1	0	0	0	0	subject	subject
chrX	65013511	65014926	NA	NA	NA	0	0	1	0	0	0	uncallable	uncallable
chrX	65463360	65463579	EDA	EDA	S	0	1	0	0	0	0	subject	subject
chrX	65463702	65464261	OTUD6A	OTUD6A	NA	0	0	0	1	0	0	hypermethylated	hypermethylated
chrX	65533089	65533906	OTUD6A	OTUD6A	NA	0	0	0	1	0	0	hypermethylated	hypermethylated
chrX	65690026	65690344	IGBP1	IGBP1	S	0	1	0	0	0	0	subject	subject
chrX	65832273	65833227	PDZD11,KIF4A	PDZD11,KIF4A	S	0	1	0	0	0	0	subject	subject
chrX	65843350	65843948	LOC101059407	NA	NA	0	1	0	0	0	0	subject	subject
chrX	65853420	65853906	DLG3	DLG3	S	0	1	0	0	0	0	subject	subject
chrX	66329168	66329496	DLG3	DLG3	S	0	1	0	0	0	0	subject	subject
chrX	66340414	66340739	SLC7A3	SLC7A3	S	1	0	0	0	0	0	escape	escape
chrX	66469010	66469256	NA	NA	NA	NA	NA	NA	NA	0	0	NA	NA
chrX	66483940	66484318	NA	NA	NA	0	1	0	0	0	0	subject	subject
chrX	66534087	66534671	SNX12	SNX12	S	0	1	0	0	0	0	subject	subject
chrX	66585214	66585479	MED12	MED12	S	0	1	0	0	0	0	subject	subject
chrX	66597561	66597912	NA	NA	NA	0	0	0	1	0	0	hypermethylated	hypermethylated
chrX	66782533	66783876	NA	NA	NA	0	1	0	0	0	0	subject	subject
chrX	66912124	66912896	TAF1	TAF1	S	0	1	0	0	0	0	subject	subject
chrX	66951092	66951694	NA	NA	NA	0	1	0	0	0	0	subject	subject
chrX	66952112	66952512	OGT	OGT	S	0	1	0	0	0	0	subject	subject
chrX	66996157	66996756	OGT	OGT	S	0	1	0	0	0	0	subject	subject
chrX	66996972	66997425	GCNA	NA	NA	0	0	0	1	0	0	hypermethylated	hypermethylated
chrX	67022074	67022544	GCNA	NA	NA	0	0	0	1	0	0	hypermethylated	hypermethylated
chrX	67134278	67134502	NA	NA	NA	0	0	0	1	0	0	hypermethylated	hypermethylated
chrX	67135689	67137626	LOC737558	NA	NA	0	1	0	0	0	0	subject	subject
chrX	67181592	67183538	LOC737558,LOC104003919	NA	NA	0	0	0	1	0	0	hypermethylated	hypermethylated
chrX	67184723	67184947	NA	NA	NA	NA	NA	NA	NA	0	0	NA	NA
chrX	67294878	67295603	NA	NA	NA	NA	NA	NA	NA	0	0	NA	NA
chrX	67333594	67334582	LOC100613136	NA	NA	0	0	0	1	0	0	hypermethylated	hypermethylated
chrX	67441413	67441913	NHSL2	NHSL2	S	0	1	0	0	0	0	subject	subject
chrX	67554014	67555184	NA	NA	NA	0	1	0	0	0	0	subject	subject
chrX	67661522	67662165	RTL5	NA	NA	0	1	0	0	0	0	subject	subject
chrX	67699307	67699834	ERCC6L	ERCC6L	S	0	1	0	0	0	0	subject	subject
chrX	67727411	67729873	RPS4X	RPS4X	E	1	0	0	0	0	0	escape	escape
chrX	68135082	68135666	CITED1,LOC107971076	CITED1	discordant	1	0	0	0	0	0	escape	escape
chrX	68425548	68426791	PHKA1	PHKA1	S	0	1	0	0	0	0	subject	subject
chrX	68498848	68499330	LOC107971176,LOC100615000	NA	NA	0	1	0	0	0	0	subject	subject
chrX	68632871	68633102	PABPC1L2A	PABPC1L2A	NA	NA	NA	NA	NA	0	0	NA	NA
chrX	68864568	68865001	NAP1L2	NAP1L2	S	0	1	0	0	0	0	subject	subject
chrX	69000183	69000512	CDX4	CDX4	NA	0	1	0	0	0	0	subject	subject
chrX	69553301	69553609	CHIC1	CHIC1	S	0	1	0	0	0	0	subject	subject
chrX	69752630	69753006	NA	NA	NA	0	0	0	1	0	0	hypermethylated	hypermethylated
chrX	69882180	69883022	LOC104003922	NA	NA	0	1	0	0	0	0	subject	subject
chrX	69883948	69884249	SLC16A2	SLC16A2	S	0	1	0	0	0	0	subject	subject
chrX	69884738	69885010	SLC16A2	SLC16A2	S	0	1	0	0	0	0	subject	subject
chrX	70001138	70002274	SLC16A2	SLC16A2	S	0	1	0	0	0	0	subject	subject
chrX	70077593	70078191	NA	NA	NA	0	1	0	0	0	0	subject	subject
chrX	70388472	70389764	RLIM	RLIM	S	0	1	0	0	0	0	subject	subject
chrX	70987900	70988252	NEXMIF	NA	NA	0	1	0	0	0	0	subject	subject
chrX	71243828	71244183	ZDHHC15,LOC104003926	ZDHHC15	S	0	1	0	0	0	0	subject	subject
chrX	71488373	71488673	NA	NA	NA	0	1	0	0	0	0	subject	subject
chrX	71609402	71610068	NA	NA	NA	0	0	0	1	0	0	hypermethylated	hypermethylated
chrX	71613691	71614359	NA	NA	NA	NA	NA	NA	NA	0	0	NA	NA
chrX	72977872	72978828	NA	NA	NA	1	0	0	0	0	0	escape	escape
chrX	73319569	73320293	FGF16	FGF16	NA	0	1	0	0	0	0	subject	subject
chrX	73429627	73430037	NA	NA	NA	0	1	0	0	0	0	subject	subject
chrX	73444616	73445000	MAGT1	MAGT1	S	0	1	0	0	0	0	subject	subject
chrX	73636835	73637509	ATP7A	ATP7A	S	0	1	0	0	0	0	subject	subject
chrX	73672350	73672811	PGK1	PGK1	S	0	1	0	0	0	0	subject	subject
chrX	75738341	75738654	TAF9B	TAF9B	S	0	1	0	0	0	0	subject	subject
chrX	75971463	75971752	NA	NA	NA	0	1	0	0	0	0	subject	subject
chrX	75972787	75973232	NA	NA	NA	0	0	0	1	0	0	hypermethylated	hypermethylated
chrX	76209934	76210147	NA	NA	NA	0	0	0	1	0	0	hypermethylated	hypermethylated
chrX	76418296	76418716	BRWD3	BRWD3	S	0	1	0	0	0	0	subject	subject
chrX	78898752	78899643	NA	NA	NA	0	0	0	1	0	0	hypermethylated	hypermethylated
chrX	78900635	78900958	POU3F4	POU3F4	S	0	1	0	0	0	0	subject	subject
chrX	79612657	79613775	NA	NA	NA	0	1	0	0	0	0	subject	subject
chrX	80358943	80359442	RPS6KA6	RPS6KA6	S	0	1	0	0	0	0	subject	subject
chrX	80665427	80666519	LOC743463	NA	NA	0	0	0	1	0	0	hypermethylated	hypermethylated
chrX	81575645	81576671	LOC104003937,ZNF711	ZNF711	S	0	1	0	0	0	0	subject	subject
chrX	84173731	84173969	DACH2	DACH2	S	0	1	0	0	0	0	subject	subject
chrX	86880895	86881412	LOC107971075	NA	NA	0	0	0	1	0	0	hypermethylated	hypermethylated
chrX	87227583	87228213	PABPC5	PABPC5	E	1	0	0	0	0	0	escape	escape
chrX	87230270	87230855	PCDH11X,LOC107972668	PCDH11X	E	1	0	0	0	0	0	escape	escape
chrX	89145302	89145756	LOC107972668	NA	NA	1	0	0	0	0	0	escape	escape
chrX	92204995	92205731	NAP1L3,FAM133A	NAP1L3,FAM133A	discordant	1	0	0	0	0	0	escape	escape
chrX	95467669	95467870	DIAPH2	DIAPH2	discordant	1	0	0	0	0	0	escape	escape
chrX	95907234	95911919	NA	NA	NA	0	1	0	0	0	0	subject	subject
chrX	95912437	95912761	PCDH19	PCDH19	S	0	1	0	0	0	0	subject	subject
chrX	96135854	96136349	PCDH19	PCDH19	S	0	1	0	0	0	0	subject	subject
chrX	96229175	96229937	TSPAN6	TSPAN6	S	0	1	0	0	0	0	subject	subject
chrX	96311405	96311732	SYTL4	SYTL4	S	0	1	0	0	0	0	subject	subject
chrX	96420426	96420661	CSTF2	CSTF2	S	0	1	0	0	0	0	subject	subject
chrX	96527264	96527642	XKRX	XKRX	S	0	1	0	0	0	0	subject	subject
chrX	96573628	96573895	TRMT2B	TRMT2B	S	0	1	0	0	0	0	subject	subject
chrX	96667636	96668167	CENPI	CENPI	S	0	1	0	0	0	0	subject	subject
chrX	96767937	96768424	LOC100615261,DRP2	DRP2	S	0	1	0	0	0	0	subject	subject
chrX	96868256	96868583	NA	NA	NA	0	1	0	0	0	0	subject	subject
chrX	96885370	96885830	RPL36A	RPL36A	S	0	1	0	0	0	0	subject	subject
chrX	96895712	96896194	GLA,HNRNPH2	GLA,HNRNPH2	S	0	1	0	0	0	0	subject	subject
chrX	96960110	96960491	ARMCX4	ARMCX4	discordant	0	1	0	0	0	0	subject	subject
chrX	97014483	97014691	ARMCX4	ARMCX4	discordant	0	1	0	0	0	0	subject	subject
chrX	97025740	97025956	LOC100609066	NA	NA	0	0	0	1	0	0	hypermethylated	hypermethylated
chrX	97028041	97028303	ARMCX1	ARMCX1	S	0	1	0	0	0	0	subject	subject
chrX	97134829	97135146	ARMCX1	ARMCX1	S	0	1	0	0	0	0	subject	subject
chrX	97406383	97407117	ARMCX2	ARMCX2	S	0	1	0	0	0	0	subject	subject
chrX	97609771	97610069	ZMAT1	ZMAT1	S	0	1	0	0	0	0	subject	subject
chrX	97626251	97626623	TCEAL2	TCEAL2	S	0	1	0	0	0	0	subject	subject
chrX	98057267	98057603	TCEAL6	TCEAL6	NA	0	1	0	0	0	0	subject	subject
chrX	98130397	98130649	TMSB15A	TMSB15A	S	0	1	0	0	0	0	subject	subject
chrX	98186695	98187710	ARMCX5	ARMCX5	S	0	1	0	0	0	0	subject	subject
chrX	98248994	98249997	GPRASP1	GPRASP1	S	0	1	0	0	0	0	subject	subject
chrX	98283427	98284291	GPRASP2,BHLHB9	GPRASP2,BHLHB9	S	0	1	0	0	0	0	subject	subject
chrX	98306794	98307015	BHLHB9	BHLHB9	S	0	1	0	0	0	0	subject	subject
chrX	98475017	98475398	LOC100612348	NA	NA	0	1	0	0	0	0	subject	subject
chrX	98601464	98602165	NA	NA	NA	0	0	0	1	0	0	hypermethylated	hypermethylated
chrX	98681187	98681393	BEX1	BEX1	S	0	1	0	0	0	0	subject	subject
chrX	98755815	98756595	LOC465775	NA	NA	0	1	0	0	0	0	subject	subject
chrX	98852786	98853551	BEX4	BEX4	S	0	1	0	0	0	0	subject	subject
chrX	98919424	98920176	BEX2	BEX2	S	0	1	0	0	0	0	subject	subject
chrX	99130815	99131135	BEX3	NA	NA	0	1	0	0	0	0	subject	subject
chrX	99155868	99156298	RAB40A,TCEAL4	RAB40A,TCEAL4	VE,S	0	0	1	0	0	0	uncallable	uncallable
chrX	99177551	99177792	TCEAL3	TCEAL3	S	1	0	0	0	0	0	escape	escape
chrX	99235431	99235810	TCEAL1	TCEAL1	S	0	1	0	0	0	0	subject	subject
chrX	99414529	99415223	MORF4L2	MORF4L2	discordant	0	1	0	0	0	0	subject	subject
chrX	99469312	99469881	LOC473712	NA	NA	0	0	0	1	0	0	hypermethylated	hypermethylated
chrX	99511576	99512125	LOC737596,LOC104001050,LOC737717	NA	NA	0	1	0	0	0	0	subject	subject
chrX	99549746	99550283	LOC107971086	NA	NA	0	1	0	0	0	0	subject	subject
chrX	99594079	99594457	SLC25A53,ZCCHC18	ZCCHC18	S	0	1	0	0	0	0	subject	subject
chrX	99603588	99604419	LOC107971087	NA	NA	0	1	0	0	0	0	subject	subject
chrX	99687715	99687974	FAM199X	FAM199X	S	0	1	0	0	0	0	subject	subject
chrX	99691320	99692510	NA	NA	NA	0	0	0	1	0	0	hypermethylated	hypermethylated
chrX	100004091	100004584	ESX1	ESX1	NA	0	1	0	0	0	0	subject	subject
chrX	101279279	101280055	NA	NA	NA	0	1	0	0	0	0	subject	subject
chrX	102037699	102037925	NRK	NRK	NA	0	1	0	0	0	0	subject	subject
chrX	102152132	102153044	CXHXORF57	NA	NA	0	1	0	0	0	0	subject	subject
chrX	102423695	102424785	RNF128	RNF128	S	0	1	0	0	0	0	subject	subject
chrX	102541888	102542140	MORC4	MORC4	S	0	1	0	0	0	0	subject	subject
chrX	102623936	102624643	RBM41	RBM41	S	0	1	0	0	0	0	subject	subject
chrX	102867511	102868558	NUP62CL,PIH1D3	NUP62CL	S	0	1	0	0	0	0	subject	subject
chrX	102924483	102925463	NA	NA	NA	0	1	0	0	0	0	subject	subject
chrX	103070492	103070698	NA	NA	NA	0	1	0	0	0	0	subject	subject
chrX	103158660	103159198	PRPS1	PRPS1	S	0	1	0	0	0	0	subject	subject
chrX	103217848	103218857	TSC22D3	TSC22D3	S	0	0	1	0	0	0	uncallable	uncallable
chrX	103268572	103269217	TSC22D3,LOC112206919	TSC22D3	S	0	1	0	0	0	0	subject	subject
chrX	103379484	103379911	MID2	MID2	S	0	1	0	0	0	0	subject	subject
chrX	103541243	103541953	LOC107972647,LOC107971019	NA	NA	0	1	0	0	0	0	subject	subject
chrX	104180059	104180422	PSMD10,ATG4A	PSMD10,ATG4A	S	0	1	0	0	0	0	subject	subject
chrX	104182410	104183022	NA	NA	NA	0	1	0	0	0	0	subject	subject
chrX	104183219	104184351	IRS4	IRS4	S	0	1	0	0	0	0	subject	subject
chrX	104991634	104991993	IRS4	IRS4	S	0	1	0	0	0	0	subject	subject
chrX	105079668	105080520	NXT2	NXT2	S	0	1	0	0	0	0	subject	subject
chrX	105191012	105191744	KCNE5	NA	NA	0	1	0	0	0	0	subject	subject
chrX	105460568	105461508	ACSL4,LOC104003965	ACSL4	S	0	1	0	0	0	0	subject	subject
chrX	105775181	105776028	TMEM164	TMEM164	S	0	0	1	0	0	0	uncallable	uncallable
chrX	106256196	106256817	AMMECR1	AMMECR1	S	0	1	0	0	0	0	subject	subject
chrX	106555196	106555511	CHRDL1	CHRDL1	S	0	1	0	0	0	0	subject	subject
chrX	106555605	106555825	PAK3	PAK3	S	0	0	1	0	0	0	uncallable	uncallable
chrX	107076991	107077267	PAK3	PAK3	S	0	1	0	0	0	0	subject	subject
chrX	107136000	107136964	NA	NA	NA	0	0	0	1	0	0	hypermethylated	hypermethylated
chrX	107531678	107531898	ALG13	ALG13	discordant	0	1	0	0	0	0	subject	subject
chrX	107532701	107532937	TRPC5	TRPC5	VE	0	1	0	0	0	0	subject	subject
chrX	108312776	108313092	TRPC5	TRPC5	VE	0	1	0	0	0	0	subject	subject
chrX	108313283	108314026	AMOT,LOC104003971	AMOT	S	0	1	0	0	0	0	subject	subject
chrX	109823055	109823339	AMOT,LOC104003971	AMOT	S	0	0	1	0	0	0	uncallable	uncallable
chrX	110013942	110014186	NA	NA	NA	0	0	0	1	0	0	hypermethylated	hypermethylated
chrX	110016723	110017297	NA	NA	NA	0	1	0	0	0	0	subject	subject
chrX	110622801	110626310	HTR2C	HTR2C	E	0	1	0	0	0	0	subject	subject
chrX	110667157	110667515	RBMXL3	RBMXL3	NA	0	0	0	1	0	0	hypermethylated	hypermethylated
chrX	110746835	110747127	LRCH2	LRCH2	S	1	0	0	0	0	0	escape	escape
chrX	110994592	110995827	NA	NA	NA	0	1	0	0	0	0	subject	subject
chrX	111203209	111203442	PLS3,LOC107971105	PLS3	discordant	1	0	0	0	0	0	escape	escape
chrX	111218715	111219347	NA	NA	NA	0	1	0	0	0	0	subject	subject
chrX	112545490	112545775	NA	NA	NA	0	1	0	0	0	0	subject	subject
chrX	113303377	113303899	LOC471633	NA	NA	0	0	0	1	0	0	hypermethylated	hypermethylated
chrX	113532799	113534029	KLHL13	KLHL13	S	0	1	0	0	0	0	subject	subject
chrX	113682646	113682893	WDR44	WDR44	S	0	1	0	0	0	0	subject	subject
chrX	113683302	113683996	DOCK11	DOCK11	S	0	1	0	0	0	0	subject	subject
chrX	113915749	113916716	DOCK11	DOCK11	S	0	1	0	0	0	0	subject	subject
chrX	114012000	114012296	IL13RA1	IL13RA1	S	0	1	0	0	0	0	subject	subject
chrX	114027658	114028048	ZCCHC12	ZCCHC12	S	0	1	0	0	0	0	subject	subject
chrX	114066899	114067202	LOC104003980	NA	NA	0	1	0	0	0	0	subject	subject
chrX	114161017	114161500	NA	NA	NA	0	0	0	1	0	0	hypermethylated	hypermethylated
chrX	114162062	114164237	LONRF3	LONRF3	S	0	1	0	0	0	0	subject	subject
chrX	114263960	114264484	LONRF3	LONRF3	S	0	1	0	0	0	0	subject	subject
chrX	114341159	114341531	LOC735935	NA	NA	0	0	0	1	0	0	hypermethylated	hypermethylated
chrX	114434716	114434966	NA	NA	NA	0	0	0	1	0	0	hypermethylated	hypermethylated
chrX	114447598	114448702	NA	NA	NA	0	1	0	0	0	0	subject	subject
chrX	114484614	114485343	PGRMC1	PGRMC1	S	0	1	0	0	0	0	subject	subject
chrX	114606763	114607387	LOC100615064	NA	NA	0	1	0	0	0	0	subject	subject
chrX	114670132	114671310	SLC25A43	SLC25A43	S	0	1	0	0	0	0	subject	subject
chrX	114684380	114684840	SLC25A5	SLC25A5	S	0	1	0	0	0	0	subject	subject
chrX	114776165	114776904	NA	NA	NA	0	1	0	0	0	0	subject	subject
chrX	114807402	114808348	UBE2A	UBE2A	S	0	1	0	0	0	0	subject	subject
chrX	114894201	114895211	NKRF	NKRF	S	0	1	0	0	0	0	subject	subject
chrX	114895828	114896047	2020-09-06	2020-09-06	S	0	1	0	0	0	0	subject	subject
chrX	114960055	114961493	2020-09-06	2020-09-06	S	0	1	0	0	0	0	subject	subject
chrX	114993058	114994030	NA	NA	NA	0	1	0	0	0	0	subject	subject
chrX	115076491	115077059	RPL39	RPL39	S	0	1	0	0	0	0	subject	subject
chrX	115095052	115096017	UPF3B	UPF3B	S	0	1	0	0	0	0	subject	subject
chrX	115166499	115167074	RNF113A,NDUFA1	RNF113A,NDUFA1	S	0	1	0	0	0	0	subject	subject
chrX	115214032	115215216	NKAP	NKAP	S	0	1	0	0	0	0	subject	subject
chrX	115223389	115223899	LOC104003983	NA	NA	0	1	0	0	0	0	subject	subject
chrX	115238858	115239296	NA	NA	NA	0	1	0	0	0	0	subject	subject
chrX	115455619	115455964	NA	NA	NA	0	1	0	0	0	0	subject	subject
chrX	115541603	115542142	LOC107966504	NA	NA	0	0	0	1	0	0	hypermethylated	hypermethylated
chrX	115547593	115548151	LOC737328	NA	NA	0	1	0	0	0	0	subject	subject
chrX	115607695	115608249	ZBTB33	ZBTB33	S	0	1	0	0	0	0	subject	subject
chrX	115765282	115765842	TMEM255A	NA	NA	0	1	0	0	0	0	subject	subject
chrX	115857077	115857362	LAMP2	LAMP2	S	0	1	0	0	0	0	subject	subject
chrX	115931796	115932289	CUL4B	CUL4B	discordant	0	1	0	0	0	0	subject	subject
chrX	116035115	116035431	C1GALT1C1	C1GALT1C1	S	0	1	0	0	0	0	subject	subject
chrX	116174592	116175147	NA	NA	NA	0	0	0	1	0	0	hypermethylated	hypermethylated
chrX	116176581	116177237	CT47B1	CT47B1	NA	0	0	0	1	0	0	hypermethylated	hypermethylated
chrX	116181410	116182098	CT47B1,LOC112206860	CT47B1	NA	0	0	0	1	0	0	hypermethylated	hypermethylated
chrX	116243928	116244597	LOC738115	NA	NA	0	0	0	1	0	0	hypermethylated	hypermethylated
chrX	118375655	118376052	GLUD2	GLUD2	S	0	1	0	0	0	0	subject	subject
chrX	118923287	118924190	GRIA3	GRIA3	discordant	0	1	0	0	0	0	subject	subject
chrX	119047581	119048242	THOC2	THOC2	S	0	1	0	0	0	0	subject	subject
chrX	119147179	119147842	XIAP	XIAP	S	0	1	0	0	0	0	subject	subject
chrX	119520640	119521164	LOC104003991,STAG2	STAG2	S	0	1	0	0	0	0	subject	subject
chrX	120387399	120387620	LOC107970965	NA	NA	0	0	0	1	0	0	hypermethylated	hypermethylated
chrX	120387894	120388831	TENM1	NA	NA	0	1	0	0	0	0	subject	subject
chrX	120389519	120390264	TENM1	NA	NA	0	1	0	0	0	0	subject	subject
chrX	120508002	120508332	TENM1	NA	NA	0	1	0	0	0	0	subject	subject
chrX	121353479	121354749	TEX13C	NA	NA	0	0	0	1	0	0	hypermethylated	hypermethylated
chrX	121737067	121738098	DCAF12L2	DCAF12L2	S	0	1	0	0	0	0	subject	subject
chrX	121765990	121766423	DCAF12L1	DCAF12L1	NA	0	1	0	0	0	0	subject	subject
chrX	124660350	124661195	NA	NA	NA	0	1	0	0	0	0	subject	subject
chrX	124677312	124677741	SMARCA1	SMARCA1	S	0	1	0	0	0	0	subject	subject
chrX	124789423	124790615	OCRL	OCRL	S	1	0	0	0	0	0	escape	escape
chrX	124813662	124813949	APLN	APLN	S	0	1	0	0	0	0	subject	subject
chrX	124978446	124979105	LOC107971177	NA	NA	0	1	0	0	0	0	subject	subject
chrX	125038534	125038936	ZDHHC9	ZDHHC9	S	0	1	0	0	0	0	subject	subject
chrX	125064381	125066003	UTP14A	UTP14A	discordant	0	1	0	0	0	0	subject	subject
chrX	125085796	125086210	LOC107971154	NA	NA	0	1	0	0	0	0	subject	subject
chrX	125089797	125090364	NA	NA	NA	0	1	0	0	0	0	subject	subject
chrX	125112517	125117465	NA	NA	NA	0	1	0	0	0	0	subject	subject
chrX	125192725	125193422	BCORL1	BCORL1	S	0	1	0	0	0	0	subject	subject
chrX	125242404	125244298	NA	NA	NA	0	1	0	0	0	0	subject	subject
chrX	125253265	125253849	ELF4	ELF4	S	0	1	0	0	0	0	subject	subject
chrX	125297867	125298540	NA	NA	NA	0	1	0	0	0	0	subject	subject
chrX	125303399	125304880	AIFM1	AIFM1	S	0	1	0	0	0	0	subject	subject
chrX	125400607	125401237	RAB33A	RAB33A	S	0	1	0	0	0	0	subject	subject
chrX	125471593	125472075	ZNF280C	ZNF280C	S	0	1	0	0	0	0	subject	subject
chrX	125533961	125534297	SLC25A14	SLC25A14	S	0	1	0	0	0	0	subject	subject
chrX	126044718	126045130	RBMX2	RBMX2	S	0	1	0	0	0	0	subject	subject
chrX	126195185	126195789	ENOX2	ENOX2	S	0	1	0	0	0	0	subject	subject
chrX	126219396	126219968	ARHGAP36	ARHGAP36	NA	0	1	0	0	0	0	subject	subject
chrX	126934731	126934997	ARHGAP36	ARHGAP36	NA	0	1	0	0	0	0	subject	subject
chrX	127167710	127168664	NA	NA	NA	0	1	0	0	0	0	subject	subject
chrX	127207892	127208847	LOC112207068,LOC112207067	NA	NA	NA	NA	NA	NA	0	0	NA	NA
chrX	127401655	127402828	LOC107972697,STK26	NA	NA	0	1	0	0	0	0	subject	subject
chrX	127674074	127675046	RAP2C,LOC107971183	RAP2C	S	0	1	0	0	0	0	subject	subject
chrX	128142070	128144289	MBNL3	MBNL3	S	0	1	0	0	0	0	subject	subject
chrX	128597149	128599630	HS6ST2,LOC107971187	HS6ST2	S	0	1	0	0	0	0	subject	subject
chrX	129179170	129179631	GPC4	GPC4	S	0	1	0	0	0	0	subject	subject
chrX	129180095	129180660	GPC3	GPC3	S	0	1	0	0	0	0	subject	subject
chrX	129368992	129370240	GPC3	GPC3	S	0	1	0	0	0	0	subject	subject
chrX	129434286	129434695	MIR19B-2,MIR20B,MIR18B,MIR106A	MIR20B,MIR18B,MIR106A	NA	0	1	0	0	0	0	subject	subject
chrX	129573354	129573886	CCDC160	CCDC160	S	0	1	0	0	0	0	subject	subject
chrX	129660158	129661074	PHF6	PHF6	S	0	1	0	0	0	0	subject	subject
chrX	129744845	129745451	HPRT1	HPRT1	S	0	1	0	0	0	0	subject	subject
chrX	129746502	129746943	MIR503,MIR424	MIR503,MIR424	NA	0	1	0	0	0	0	subject	subject
chrX	129749694	129751714	MIR503,MIR424	MIR503,MIR424	NA	0	1	0	0	0	0	subject	subject
chrX	129996537	129997105	NA	NA	NA	0	1	0	0	0	0	subject	subject
chrX	130115603	130116169	FAM122B,FAM122C	FAM122B,FAM122C	S	0	1	0	0	0	0	subject	subject
chrX	130185108	130185477	MOSPD1	MOSPD1	S	0	1	0	0	0	0	subject	subject
chrX	130198227	130198464	SMIM10	NA	NA	0	1	0	0	0	0	subject	subject
chrX	130216242	130216848	NA	NA	NA	0	1	0	0	0	0	subject	subject
chrX	130225754	130226672	RTL8B	NA	NA	0	1	0	0	0	0	subject	subject
chrX	130244963	130245878	LOC747930,LOC104001096,LOC107972689	NA	NA	0	1	0	0	0	0	subject	subject
chrX	130291649	130292553	RTL8A	NA	NA	0	1	0	0	0	0	subject	subject
chrX	130514316	130514539	LOC736266	NA	NA	0	1	0	0	0	0	subject	subject
chrX	130562262	130562678	NA	NA	NA	0	1	0	0	0	0	subject	subject
chrX	130563323	130563736	ZNF75D,ZNF449	ZNF75D,ZNF449	S	0	1	0	0	0	0	subject	subject
chrX	130640731	130641654	ZNF75D,ZNF449	ZNF75D,ZNF449	S	0	1	0	0	0	0	subject	subject
chrX	130652489	130652780	LOC736779	NA	NA	0	1	0	0	0	0	subject	subject
chrX	130655544	130656235	NA	NA	NA	0	0	0	1	0	0	hypermethylated	hypermethylated
chrX	130656359	130656659	NA	NA	NA	0	0	0	1	0	0	hypermethylated	hypermethylated
chrX	130740034	130740687	NA	NA	NA	0	0	0	1	0	0	hypermethylated	hypermethylated
chrX	130740811	130741064	INTS6L	NA	NA	0	1	0	0	0	0	subject	subject
chrX	131169245	131170213	INTS6L	NA	NA	0	0	1	0	0	0	uncallable	uncallable
chrX	131180991	131181795	MMGT1	MMGT1	S	0	1	0	0	0	0	subject	subject
chrX	131293444	131293799	SLC9A6	SLC9A6	S	0	1	0	0	0	0	subject	subject
chrX	131342203	131343306	NA	NA	NA	0	0	0	1	0	0	hypermethylated	hypermethylated
chrX	131446306	131446986	FHL1	FHL1	S	0	1	0	0	0	0	subject	subject
chrX	131495353	131495558	MAP7D3	MAP7D3	S	0	1	0	0	0	0	subject	subject
chrX	131692493	131693591	ADGRG4	NA	NA	0	0	0	1	0	0	hypermethylated	hypermethylated
chrX	131961450	131962595	HTATSF1	HTATSF1	S	0	1	0	0	0	0	subject	subject
chrX	132074837	132075663	ARHGEF6	ARHGEF6	S	0	1	0	0	0	0	subject	subject
chrX	132103229	132103750	RBMX,LOC112207196	RBMX	S	0	1	0	0	0	0	subject	subject
chrX	132222061	132222737	NA	NA	NA	0	1	0	0	0	0	subject	subject
chrX	132224263	132224754	GPR101	GPR101	S	0	1	0	0	0	0	subject	subject
chrX	132242982	132243789	GPR101	GPR101	S	0	1	0	0	0	0	subject	subject
chrX	132620361	132622000	NA	NA	NA	0	1	0	0	0	0	subject	subject
chrX	132739927	132740686	NA	NA	NA	0	1	0	0	0	0	subject	subject
chrX	132742459	132743701	NA	NA	NA	0	1	0	0	0	0	subject	subject
chrX	132757882	132762032	NA	NA	NA	0	1	0	0	0	0	subject	subject
chrX	132766276	132767452	ZIC3	ZIC3	S	0	1	0	0	0	0	subject	subject
chrX	133907489	133908401	NA	NA	NA	0	0	1	0	0	0	uncallable	uncallable
chrX	134407550	134407892	FGF13,LOC100613215	FGF13	S	0	1	0	0	0	0	subject	subject
chrX	134415965	134416329	NA	NA	NA	0	1	0	0	0	0	subject	subject
chrX	134416559	134418348	FGF13	FGF13	S	0	1	0	0	0	0	subject	subject
chrX	134658727	134659039	FGF13	FGF13	S	0	1	0	0	0	0	subject	subject
chrX	134771033	134771283	LOC107971060	NA	NA	0	0	0	1	0	0	hypermethylated	hypermethylated
chrX	134909399	134910269	NA	NA	NA	0	1	0	0	0	0	subject	subject
chrX	135148316	135150296	MCF2	MCF2	NA	0	1	0	0	0	0	subject	subject
chrX	135306973	135307362	ATP11C	ATP11C	S	0	1	0	0	0	0	subject	subject
chrX	135628574	135628784	LOC465890	NA	NA	0	0	1	0	0	0	uncallable	uncallable
chrX	135656760	135657096	NA	NA	NA	0	0	0	1	0	0	hypermethylated	hypermethylated
chrX	135720923	135723641	NA	NA	NA	0	0	1	0	0	0	uncallable	uncallable
chrX	135725019	135725526	SOX3	SOX3	S	0	1	0	0	0	0	subject	subject
chrX	135728230	135728706	NA	NA	NA	0	1	0	0	0	0	subject	subject
chrX	135754678	135755007	NA	NA	NA	0	1	0	0	0	0	subject	subject
chrX	135993295	135993596	NA	NA	NA	NA	NA	NA	NA	0	0	NA	NA
chrX	136452484	136452939	NA	NA	NA	0	1	0	0	0	0	subject	subject
chrX	137149607	137149837	LDOC1	LDOC1	S	0	1	0	0	0	0	subject	subject
[truncated: 131 more rows]

## Sheet: Chimp.450k
gene	humanGene	humanStatus	Etotal	Stotal	Utotal	Htotal	maleHigh	maleLow	overallCall	male.chimp.1	male.chimp.2	female.chimp.3	female.chimp.4	female.chimp.5
[truncated: 176 more rows]

[truncated: 11 more sheets: Bonobo, Gorilla, Orangutan, Mouse.XiXaExpression, Mouse.WGBS, Cow, Sheep, Goat, Pig, Horse, Dog]
