# Supplementary material for: Cross-species examination of X-chromosome inactivation highlights domains of escape from silencing
Source: Epigenetics Chromatin. 2021 Feb 17;14:12. doi: 10.1186/s13072-021-00386-8 (PMC7890635; doi:10.1186/s13072-021-00386-8)
Supplement: Supplementary file 4 — Additional file 4: Table S3.The sources of data used in this study. See separate sheets for different types of data used. [file 13072_2021_386_MOESM4_ESM.xlsx]

## Sheet: DNAme
Species	number of female samples	number of male samples	method	tissue	source	DoI	Data ID	url
human	161	115	WGBS	various	IHEC	10.1016/j.cels.2016.10.019	All WGBS data downloaded and analyzed	https://epigenomesportal.ca/ihec/index.html
human	6	3	450k	peripheral blood	Hernando-Herraez, I., et al.	10.1371/journal.pgen.1003763	GSE41782	https://www.ncbi.nlm.nih.gov/pmc/articles/PMC3764194/
chimpanzee	1	0	WGBS	bone	Gokhman, D., et al.	10.1016/j.cell.2019.08.035	GSE96833	https://www.ncbi.nlm.nih.gov/geo/query/acc.cgi?acc=GSE96833
chimpanzee	3	2	450k	peripheral blood	Hernando-Herraez, I., et al.	10.1371/journal.pgen.1003763	GSE41782	https://www.ncbi.nlm.nih.gov/pmc/articles/PMC3764194/
gorilla	4	2	450k	peripheral blood	Hernando-Herraez, I., et al.	10.1371/journal.pgen.1003763	GSE41782	https://www.ncbi.nlm.nih.gov/pmc/articles/PMC3764194/
bonobo	3	3	450k	peripheral blood	Hernando-Herraez, I., et al.	10.1371/journal.pgen.1003763	GSE41782	https://www.ncbi.nlm.nih.gov/pmc/articles/PMC3764194/
orangutan	5	1	450k	peripheral blood	Hernando-Herraez, I., et al.	10.1371/journal.pgen.1003763	GSE41782	https://www.ncbi.nlm.nih.gov/pmc/articles/PMC3764194/
mouse	12	12	WGBS	liver	Grimm, SA., et al.	10.1038/s41467-018-08067-z	GSE106379	https://www.ncbi.nlm.nih.gov/geo/query/acc.cgi?acc=GSE106379
cow	4	0	WGBS	whole blood and mammary	Zhou, Y., et al.	10.1093/gigascience/giy039	GSE106538	https://www.ncbi.nlm.nih.gov/pmc/articles/PMC5928411/
cow	0	3	WGBS	muscle	Fang, X., and Zhao, Z.	10.1371/journal.pone.0182492	GSE98818	https://www.ncbi.nlm.nih.gov/geo/query/acc.cgi?acc=GSE98818
sheep	6	0	WGBS	adipose	Statham, A., and Tellam, R.		GSE70127	https://www.ncbi.nlm.nih.gov/geo/query/acc.cgi?acc=GSE70127
sheep	0	2	WGBS	muscle	no publication?		SAMN02797541	https://www.ncbi.nlm.nih.gov/sra?term=SAMN02797541
goat	6	0	WGBS	skin	Li, C., et al.	10.1186/s12864-018-5002-5	SRR5574288, SRR5574289, SRR5574291, SRR5574290, SRR5574293, SRR5574292	https://www.ncbi.nlm.nih.gov/pmc/articles/PMC6114738/
pig	4	0	WGBS	corpus luteum	Zhao, F., et al	10.1096/fj.201801081RRR	SRP144245	https://faseb.onlinelibrary.wiley.com/doi/full/10.1096/fj.201801081RRR
pig	0	3	WGBS	liver	Li, Y., et al.	10.1093/dnares/dsy014	GSE92417	https://www.ncbi.nlm.nih.gov/pubmed/29850846
horse	11	1	RRBS	leukocytes	Zabek, T., et al.	10.1155/2019/2839614	PRJNA517684	https://www.ncbi.nlm.nih.gov/pubmed/31281827
dog	6	1	450k	leukocytes	Epiphanio, TMF., et al.	10.1371/journal.pone.0211898	Table S2	https://www.ncbi.nlm.nih.gov/pubmed/30908498

## Sheet: ATAC-seq
Species	number of female samples	number of male samples	method	tissue	source	DoI	Data ID	url
human	8	35	ATAC-seq	T cells	Qu, K., et al.	10.1016/j.cels.2015.06.003	GSE60682	https://www.ncbi.nlm.nih.gov/pmc/articles/PMC4522940/
cow	4	4	ATAC-seq	CD4+ and CD8+ T cells	Foissac, S., et al.	10.1186/s12915-019-0726-5	PRJEB27111	https://bmcbiol.biomedcentral.com/articles/10.1186/s12915-019-0726-5
pig	6	6	ATAC-seq	CD4+ and CD8+ T cells, liver	Foissac, S., et al.	10.1186/s12915-019-0726-5	PRJEB27111	https://bmcbiol.biomedcentral.com/articles/10.1186/s12915-019-0726-5
goat	6	5	ATAC-seq	CD4+ and CD8+ T cells, liver	Foissac, S., et al.	10.1186/s12915-019-0726-5	PRJEB27111	https://bmcbiol.biomedcentral.com/articles/10.1186/s12915-019-0726-5
mouse	20	20	ATAC-seq	brown fat, pancreas, skeletal muscle, spleen, thymus, kidney, liver, adrenal, lung, mesenteric fat	Liu, C., et al.	10.1038/s41597-019-0071-0	PRJNA497970	https://db.cngb.org/search/project/PRJNA497970/

## Sheet: CTCF
Species	number of samples	method	source	url
human	318	ChIP-seq	ENCODE	https://www.encodeproject.org/
mouse	37	ChIP-seq	ENCODE	https://www.encodeproject.org/

## Sheet: Genome Build
Species	genome build
human	hg38
chimpanzee	PanTro6
gorilla	gorGor5
bonobo	panpan3
orangutan	ponAbe3
mouse	mm9
cow	bosTau6
sheep	oviAri3
goat	CHIR1.0
pig	susScr11
horse	equiCab3
