# Supplementary material for: Cross-species examination of X-chromosome inactivation highlights domains of escape from silencing
Source: Epigenetics Chromatin. 2021 Feb 17;14:12. doi: 10.1186/s13072-021-00386-8 (PMC7890635; doi:10.1186/s13072-021-00386-8)
Supplement: Supplementary file 5 — Additional file 5: Table S4. Enrichment of repeats, CTCF and ATAC-seq at genes escaping vs subject to XCI. [file 13072_2021_386_MOESM5_ESM.xlsx]

## Sheet: Repeats
repeat class	human	chimp	mouse	cow	sheep	pig	horse	n significant species
Simple_repeat	0.885196	0.0331155	0.00826217	0.717233	0.000193257	0.314697	0.0229674	2
LTR	0.00758062	0.00714805	0.957455	0.444534	0.127774	0.0331155	0.0020683	3
SINE	0.183955	0.0606168	0.0737413	0.0332961	0.127774	0.489477	0.00714805	1
LINE	0.011832	0.000607718	0.00795659	0.176537	0.000193257	0.0702606	0.00547394	4
Low_complexity	0.957455	0.105739	0.372777	0.728257	0.0024123	0.299343	0.170837	1
DNA	0.728257	0.632136	8.90115e-05	0.00714805	0.000193257	0.490238	0.558111	3
tRNA	0.212782	0.717233	1.51096e-10	0.459257	0.554458	0.966664	0.183955	1
Satellite	0.299343	0.78064	0.0635781	0.372777	0.444534	NaN	0.444534	0
Retroposon	0.289118	0.487903	NaN	NA	NA	NA	NA	0
rRNA	0.0497143	0.0331155	0.100033	0.183955	0.414483	0.212782	0.444534	0
snRNA	0.441743	0.717233	0.717233	0.00202038	0.000193257	0.00394524	0.414483	3
srpRNA	0.414483	0.418523	NaN	0.444534	NaN	0.183955	NaN	0
Unknown	0.423897	0.183955	0.302414	0.117372	0.717233	0.632136	0.000607718	1
scRNA	0.946754	0.957455	0.335257	NaN	NaN	NaN	NaN	0
RC	0.946754	0.895629	0.212782	0.0453476	0.80269	0.957455	0.895629	0
RNA	NaN	NaN	NaN	0.444534	0.299343	0.444534	NaN	0
n Escape islands	106	101	18	57	61	54	49
n Subject islands	832	512	339	498	437	452	275

## Sheet: CTCF
species	pValue	adjusted p-value		n Escape TSS	n Subject TSS
human	0.733519	0.733519		71	551
chimp	0.000282915	0.00155603		71	324
bonobo	0.00158677	0.00581815		66	458
gorilla	0.00214644	0.00590271		54	530
orangutan	0.231851	0.387336		57	494
mouse	0.63873	0.702603		14	395
cow	0.172491	0.37948		12	250
sheep	0.246486	0.387336		98	2130
goat	0.367132	0.504806		4	131
pig	0.607208	0.702603		6	62
horse	5.54254e-05	0.000609679		230	1967

## Sheet: ATAC-seq
	p-value		N escape TSS	N subject TSS
Human	3.411e-06		149	970
Mouse	0.006876		25	432
Cow	0.02972		12	174
Goat	0.1069		4	131
Pig	0.00781		4	42
